# Supplementary material for: Investigation of a Listeria monocytogenes Chromosomal Immigration Control Region Reveals Diverse Restriction Modification Systems with Complete Sequence Type Conservation
Source: Microorganisms. 2023 Mar 8;11(3):699. doi: 10.3390/microorganisms11030699 (PMC10059834; doi:10.3390/microorganisms11030699)
Supplement: Supplementary file 1 [file microorganisms-11-00699-s001.zip]

Archive with 1 entries (1 files):
- microorganisms-2085805-supplementary.xlsx
