# Supplementary material for: Investigation of a Listeria monocytogenes Chromosomal Immigration Control Region Reveals Diverse Restriction Modification Systems with Complete Sequence Type Conservation
Source: Microorganisms. 2023 Mar 8;11(3):699. doi: 10.3390/microorganisms11030699 (PMC10059834; doi:10.3390/microorganisms11030699)
Supplement: Supplementary file 1 [file microorganisms-11-00699-s001.zip › microorganisms-2085805-supplementary.xlsx]

## Sheet: Sheet 1
Table S1. Listeria monocytogenes strains used in this study and their relevant characteristics including immigration control region (ICR) content. NA indicates that no restriction modification systems were found in the ICR flanking regions
Strain ID	Accession	SNP Cluster	Serotype	ST	CC	ICR Content	Flanking ICR Content	Source	Isolation Date
#5 MI 39	SAMEA110694911	PDS000136222.1	1/2a	7	7	Type IV mcrB-like	Type I RM System EcoKI-like	Carcass - Fecal contam. before cleaning	4/12/05
2010L-1846	SAMN03766385	PDS000024574.24	1/2a	7	7	Type IV mcrB-like	Type I RM System EcoKI-like	Human, USA	2010
2383R	SAMN33142999	-	1/2a	7	7	Type IV mcrB-like	Type I RM System EcoKI-like	Human, Lund, Sweden	1991
2402R	SAMN33143009	PDS000070759.5	1/2a	7	7	Type IV mcrB-like	Type I RM System EcoKI-like	Human, Sundsvall, Sweden	1993
2655R	SAMN33143173	-	1/2a	7	7	Type IV mcrB-like	Type I RM System EcoKI-like	Human blood, Kristianstad, Sweden	1996
3364R	SAMN33143183	PDS000053090.7	1/2a	7	7	Type IV mcrB-like	Type I RM System EcoKI-like	Human blood, Linköping, Sweden	1994
3441R	SAMN33143110	PDS000024618.37	1/2a	7	7	Type IV mcrB-like	Type I RM System EcoKI-like	Human blood, Lund, Sweden	2000
3563R	SAMN33142799	PDS000108737.3	1/2a	7	7	Type IV mcrB-like	Type I RM System EcoKI-like	Human, Uppsala, Sweden	2000
3623R	SAMN33142786	PDS000024438.13	1/2a	7	7	Type IV mcrB-like	Type I RM System EcoKI-like	Human blood, Göteborg, Sweden	2000
3652R	SAMN33142784	-	1/2a	7	7	Type IV mcrB-like	Type I RM System EcoKI-like	Human blood, Stockholm, Sweden	1999
4083R	SAMN33143016	-	1/2a	7	7	Type IV mcrB-like	Type I RM System EcoKI-like	Human led fluid, Gävle, Sweden	2001
509R	SAMN33388124	PDS000107233.5	1/2a	7	7	Type IV mcrB-like	NA	Human, Boden, Sweden	1988
5891R	SAMN33246792	-	1/2a	7	7	Type IV mcrB-like	Type I RM System EcoKI-like	Human blood, Uppsala, Sweden	2002
6272R	SAMN33246681	PDS000024618.38	1/2a	7	7	Type IV mcrB-like	Type I RM System EcoKI-like	Human, Malmö, Sweden	2002
6496R	SAMN33246777	-	1/2a	7	7	Type IV mcrB-like	Type I RM System EcoKI-like	Human blood, Sundsvall, Sweden	2004
6664R	SAMN33246842	-	1/2a	7	7	Type IV mcrB-like	Type I RM System EcoKI-like	Human blood, Malmö, Sweden	2007
973R	SAMN33388122	PDS000024607.14	1/2a	7	7	Type IV mcrB-like	Type I RM System EcoKI-like	Human, Stockholm, Sweden	1992
FSIS1505362	SAMN04390262	PDS000024531.1	1/2a	7	7	Type IV mcrB-like	Type I RM System EcoKI-like	Product-RTE-Other Fully Cooked, Sliced-Beef	2015
OLM38	SAMN31902370	-	1/2a	7	7	Type IV mcrB-like	Type I RM System EcoKI-like	Calf, Iowa, USA	1938
OLM55	SAMN31902380	-	1/2a	7	7	Type IV mcrB-like	Type I RM System EcoKI-like	Clinical	1951
OLM70	SAMN31902390	-	1/2a	7	7	Type IV mcrB-like	Type I RM System EcoKI-like	Cow fetus, Israel	1953
OLM75	SAMN31821595	-	1/2a	7	7	Type IV mcrB-like	Type I RM System EcoKI-like	Clinical, Montreal, CA	1952
PNUSAL000901	SAMN03013655	-	1/2a	7	7	Type IV mcrB-like	Type I RM System EcoKI-like	Human blood, NC, USA	7/19/14
PNUSAL002774	SAMN06309768	-	1/2a	7	7	Type IV mcrB-like	Type I RM System EcoKI-like	Human blood, NC, USA	12/22/16
SK1907	SAMN18248181	PDS000024574.24	1/2a	7	7	Type IV mcrB-like	Type I RM System EcoKI-like	Drains, Plant F	6/1/05
SK2662	SAMN18248176	-	1/2a	7	7	Type IV mcrB-like	Type I RM System EcoKI-like	Carcass (before wash), Plant D	3/1/06
SK3513	SAMN33246771	PDS000136349.1	1/2a	7	7	Type IV mcrB-like	Type I RM System EcoKI-like	Canine urine culture, NC, USA	10/1/14
SK3565	SAMN33246728	PDS000136352.1	1/2a	7	7	Type IV mcrB-like	Type I RM System EcoKI-like	Equine urine, NC, USA	5/5/16
6289R	SAMN33246715	PDS000003282.23	1/2a	12	7	Type IV mcrB-like	Type I RM System EcoKI-like	Human amnioticfluid, Malmö, Sweden	2003
FSIS1500443	SAMN03285116	PDS000003282.20	1/2a	12	7	Type IV mcrB-like	Type I RM System EcoKI-like	Product-RTE-Fully Cooked, Diced/Shredded-Pork	2014
10403S	SAMEA5402525	PDS000000361.39	1/2a	85	7	Type IV mcrB-like	NA	Clinical, MT, USA	1968
OLM81	SAMN31902399	PDS000003283.11	1/2a	98	7	Type IV mcrB-like	Type I RM System EcoKI-like	Unknown	1954
OLM3	SAMN31902412	-	1/2a	158	7	Type IV mcrB-like	Type I RM System EcoKI-like	Gerbil, Tiger River District, South Africa	1926
SKB39	SAMN17815015	-	1/2a	788	7	Type IV mcrB-like	Type I RM System EcoKI-like	Bear isolate, NC, USA	6/3/14
SKB109	SAMN17815130	-	1/2a	900	7	Type IV mcrB-like	Type I RM System EcoKI-like	Bear isolate, NC, USA	7/22/14
1102R	SAMN33388119	PDS000137297.1	1/2a	8	8	Type IV mcrB-like	NA	Human CSF, Malmö, Sweden	1982
1119R	SAMN33388154	PDS000137297.1	1/2a	8	8	Type IV mcrB-like	NA	Human cervix, Västerås, Sweden	1985
3411R	SAMN33142861	PDS000107232.5	1/2a	8	8	Type IV mcrB-like	NA	Human blood, Karlstad, Sweden	1996
3477R	SAMN33142935	PDS000025311.270	1/2a	8	8	Type IV mcrB-like	NA	Human blood, Linköping, Sweden	2000
3732R	SAMN33142990	PDS000025311.270	1/2a	8	8	Type IV mcrB-like	NA	Human blood, Sundsvall, Sweden	2001
4770R	SAMN33246791	PDS000107232.6	1/2a	8	8	Type IV mcrB-like	NA	Human pleurafluid, Sollefteå, Sweden	2002
5972R	SAMN33246790	PDS000025311.273	1/2a	8	8	Type IV mcrB-like	NA	Human blood, Enköping, Sweden	2002
6290R	SAMN33388118	PDS000025311.274	1/2a	8	8	Type IV mcrB-like	NA	Human blood, Lund, Sweden	2003
6328R	SAMN33246713	PDS000025311.273	1/2a	8	8	Type IV mcrB-like	NA	Human blood, Uppsala, Sweden	2003
6382R	SAMN33246714	PDS000070806.3	1/2a	8	8	Type IV mcrB-like	NA	Human blood, Växjö, Sweden	2003
6387R	SAMN33246783	-	1/2a	8	8	Type IV mcrB-like	NA	Human blood, Sundsvall, Sweden	2003
6723R	SAMN33246785	PDS000107232.6	1/2a	8	8	Type IV mcrB-like	NA	Human blood, Kalmar, Sweden	2007
FSIS1702472	SAMN07312329	PDS000025311.223	1/2a	8	8	Type IV mcrB-like	NA	Product-RTE-Acidified/Fermented-Pork	2017
2438R	SAMN33143121	PDS000098158.3	1/2a	16	8	Type IV mcrB-like	NA	Human cervix, Linköping, Sweden	1996
3402R	SAMN33142862	PDS000039342.10	1/2a	551	8	Type IV mcrB-like	NA	Human, Gävle, Sweden	1994
FSIS1503254	SAMN04168577	-	1/2a	551	8	Type IV mcrB-like	NA	Product-RTE-Fully Cooked, Patties/Nuggets-Pork	2015
L1508a	SAMEA110694932	PDS000136209.1	1/2a	551	8	Type IV mcrB-like	NA	First Chill Tank	3/9/05
SK1559	SAMN18248191	-	1/2a	551	8	Type IV mcrB-like	NA	Floor fecal, Plant F	10/1/04
SK1566	SAMN18248185	-	1/2a	551	8	Type IV mcrB-like	NA	Raw product, Plant F	10/1/04
EGD-e	SAMEA3138329	PDS000003109.13	1/2a	35	9	Type IV mcrB-like	NA	Rabbits	1924
OLM137	SAMN31902350	PDS000003109.14	1/2a	35	9	Type IV mcrB-like	NA	Cow, Nova Scotia, Canada	1960
PNUSAL002604	SAMN05945144	PDS000024365.1	1/2a	35	9	Type IV mcrB-like	NA	Human blood, USA	2016
OLM25	SAMN31902362	PDS000003117.21	1/2a	122	9	Type IV mcrB-like	NA	Human clinical, Scotland	1938
J0161	SAMN04263464	-	1/2a	11	11	Type IV mcrB-like	NA	Turkey deli outbreak	2000
2366R	SAMN33143111	-	1/2a	400	11	Type IV mcrB-like	NA	Human blood, Karlskrona, Sweden	1989
3444R	SAMN33142976	PDS000108738.4	1/2a	400	11	Type IV mcrB-like	NA	Human blood, Kristianstad, Sweden	2000
3785R	SAMN33142980	-	1/2a	400	11	Type IV mcrB-like	NA	Human blood, Stockholm, Sweden	2001
6806R	SAMN33246716	PDS000108738.5	1/2a	400	11	Type IV mcrB-like	NA	Human blood, Karlskrona,	2009
6750R	SAMN33246682	PDS000024708.89	1/2a	451	11	Type II RM System LmoJ3	NA	Human blood, Kristianstad, Sweden	2008
CFSAN092796	SAMN14163646	-	1/2a	451	11	Type II RM System LmoJ3	NA	Salinas Water Shed, CA, USA	4/6/16
PNUSAL000334	SAMN02413352	PDS000037437.1	1/2a	451	11	Type II RM System LmoJ3	NA	Human blood, NY, USA	9/18/13
PNUSAL000335	SAMN02413353	PDS000037437.1	1/2a	451	11	Type II RM System LmoJ3	NA	Human CSF, MN, USA	9/22/13
PNUSAL000468	SAMN02463186	PDS000024708.82	1/2a	451	11	Type II RM System LmoJ3	NA	Human CSF, NY, USA	8/16/13
PNUSAL000819	SAMN02924370	PDS000024972.1	1/2a	451	11	Type II RM System LmoJ3	NA	Human blood, NY, USA	6/19/14
PNUSAL001980	SAMN04396066	-	1/2a	451	11	Type II RM System LmoJ3	NA	Human blood, NY, USA	12/6/15
PNUSAL002185	SAMN05210052	PDS000024306.1	1/2a	451	11	Type II RM System LmoJ3	NA	Human CSF, CT, USA	5/8/16
PNUSAL002273	SAMN06308476	-	1/2a	451	11	Type II RM System LmoJ3	NA	Human blood, HI, USA	6/20/16
PNUSAL002545	SAMN05897825	PDS000024332.2	1/2a	451	11	Type II RM System LmoJ3	NA	Human blood, RI, USA	9/7/16
PNUSAL002661	SAMN06064340	-	1/2a	451	11	Type II RM System LmoJ3	NA	Human blood, ID, USA	11/1/16
PNUSAL002759	SAMN06241962	PDS000024306.1	1/2a	451	11	Type II RM System LmoJ3	NA	Human blood, PA, USA	11/20/16
PNUSAL003816	SAMN08520403	-	1/2a	451	11	Type II RM System LmoJ3	NA	Human CSF, NJ, USA	1/25/18
PNUSAL003937	SAMN08987933	-	1/2a	451	11	Type II RM System LmoJ3	NA	Human peritoneal fluid, OH, USA	4/9/18
RM19401	SAMN14163666	PDS000024708.79	1/2a	451	11	Type II RM System LmoJ3	NA	Salinas Water Shed, CA, USA	6/21/12
SK2507	SAMN18248689	-	1/2a	451	11	Type II RM System LmoJ3	NA	Cage dumper slide, Plant D	3/1/06
3620R	SAMN33142796	-	1/2a	14	14	Type IV mcrB-like	NA	Human blood, Kristianstad, Sweden	2000
4210R	SAMN33142993	-	1/2a	14	14	Type IV mcrB-like	NA	Human blood, Linköping, Sweden	2001
6390R	SAMN33246784	PDS000039328.17	1/2a	14	14	Type IV mcrB-like	NA	Human blood, Umeå, Sweden	2003
6728R	SAMN33246678	PDS000039328.17	1/2a	14	14	Type IV mcrB-like	NA	Human blood, Stockholm, Sweden	2007
6768R	SAMN33246780	PDS000024438.14	1/2a	14	14	Type IV mcrB-like	NA	Human blood, Luleå, Sweden	2008
PNUSAL002016	SAMN04433042	PDS000024465.2	1/2a	14	14	Type IV mcrB-like	NA	Human blood, USA	2016
1080R	SAMN33388121	PDS000107309.2	1/2a	91	14	DNA Helicase	Type II RM System Sau3AI-like	Human blood, Jönköping, Sweden	1982
3423R	SAMN33143114	-	1/2a	91	14	DNA Helicase	Type II RM System Sau3AI-like	Human blood, Stockholm, Sweden	2000
3539R	SAMN33142931	PDS000108736.3	1/2a	91	14	DNA Helicase	Type II RM System Sau3AI-like	Human blood, Lund, Sweden	2000
3548R	SAMN33142782	-	1/2a	91	14	DNA Helicase	Type II RM System Sau3AI-like	Human blood, Lund, Sweden	2000
4756R	SAMN33143012	-	1/2a	91	14	DNA Helicase	Type II RM System Sau3AI-like	Human cervix, Linköping, Sweden	2002
6269R	SAMN33246776	-	1/2a	91	14	DNA Helicase	Type II RM System Sau3AI-like	Human CSF, Skövde, Sweden	2002
6831R	SAMN33246793	-	1/2a	91	14	DNA Helicase	Type II RM System Sau3AI-like	Human blood, Lund, Sweden	2009
OLM67	SAMN31902388	PDS000126064.1	1/2a	91	14	DNA Helicase	Type II RM System Sau3AI-like	Chinchilla, Ontario, CA	1953
OLM72	SAMN31902392	PDS000126064.1	1/2a	91	14	DNA Helicase	Type II RM System Sau3AI-like	Rat, Ontario, CA	1937
OLM73	SAMN31902393	-	1/2a	91	14	DNA Helicase	Type II RM System Sau3AI-like	Fowl, Alberta, CA	1953
OLM26	SAMN31902363	-	1/2a	545	14	DNA Helicase	NA	Hen, England	1938
PNUSAL000906	SAMN03013661	PDS000025106.1	1/2a	1245	14	Type IV mcrB-like	NA	Human, HHS Region 2, USA	2014
PNUSAL001149	SAMN03253352	PDS000025106.1	1/2a	1245	14	Type IV mcrB-like	NA	Clinical	2014
SKB560	SAMN17814197	PDS000080353.1	1/2a	1388	14	DNA Helicase	Type II RM System Sau3AI-like	Bear isolate, NC, USA	7/12/16
5924R	SAMN33246789	-	1/2a	2084	14	Type IV mcrB-like	NA	Human blood, Göteborg, Sweden	2002
OLM46	SAMN31902376	PDS000126058.1	1/2a	2969	14	Type IV mcrB-like	NA	Lemming, Arctic, CA	1950
3418R	SAMN33143181	-	1/2a	18	18	Type IV mcrB-like	NA	Human blood, Umeå, Sweden	2000
3465R	SAMN33142977	-	1/2a	18	18	Type IV mcrB-like	NA	Human blood, Lund, Sweden	2000
508R	SAMN33388127	PDS000137298.1	1/2a	18	18	Type IV mcrB-like	NA	Human blood, Visby, Sweden	1988
6775R	SAMN33246781	-	1/2a	18	18	Type IV mcrB-like	NA	Human, Göteborg, Sweden	2008
6943R	SAMN33246846	PDS000025361.23	1/2a	18	18	Type IV mcrB-like	NA	Human blood, Borås, Sweden	2010
1097R	SAMN33388155	-	1/2a	19	19	Type IV AspBHI-like, Type IV mcrB-like	NA	Human CSF, Lund, Sweden	1983
3443R	SAMN33143108	PDS000006154.12	1/2a	19	19	Type IV AspBHI-like, Type IV mcrB-like	NA	Human blood, Malmö, Sweden	2000
2010L-1723	SAMN03277737	PDS000000367.92	1/2a	378	19	DNA Helicase	Type II RM System Sau3AI-like	Food chicken salad celery	2/1/10
1462R	SAMN33143014	-	1/2a	20	20	None	Type II RM System Sau3AI-like	Human CSF, Malmö, Sweden	1973
1474R	SAMN33143168	-	1/2a	20	20	None	Type II RM System Sau3AI-like	Human CSF, Göteborg, Sweden	1974
3272R	SAMN33143158	PDS000065173.2	1/2a	20	20	None	Type II RM System Sau3AI-like	Human blood, Sundsvall, Sweden	1999
6724R	SAMN33246677	-	1/2a	20	20	None	Type II RM System Sau3AI-like	Human blood, Gävle, Sweden	2007
6784R	SAMN33246680	PDS000000319.59	1/2a	20	20	None	Type II RM System Sau3AI-like	Human blood, Visby, Sweden	2009
SKB165	SAMN17815064	PDS000080347.2	1/2a	20	20	None	Type II RM System Sau3AI-like	Bear isolate, NC, USA	2/6/15
SKB23	SAMN17814492	PDS000080347.2	1/2a	20	20	None	Type II RM System Sau3AI-like	Bear isolate, NC, USA	5/27/14
SKB47	SAMN17815018	-	1/2a	20	20	None	Type II RM System Sau3AI-like	Bear isolate, NC, USA	6/10/14
SKB612	SAMN17814371	-	1/2a	20	20	None	Type II RM System Sau3AI-like	Bear isolate, NC, USA	7/27/16
6394R	SAMN33246775	PDS000136350.1	1/2a	1337	20	None	Type II RM System Sau3AI-like	Human blood, Göteborg, Sweden	2004
SKB217	SAMN17815039	PDS000080471.1	1/2a	1384	20	None	Type II RM System Sau3AI-like	Bear isolate, NC, USA	4/26/15
SKB362	SAMN17815131	PDS000080471.1	1/2a	1384	20	None	Type II RM System Sau3AI-like	Bear isolate, NC, USA	7/30/15
SKB528	SAMN08183182	-	1/2a	1384	20	None	Type II RM System Sau3AI-like	Bear isolate, NC, USA	6/14/16
SKB740	SAMN17814274	-	1/2a	1484	20	None	Type II RM System Sau3AI-like	Bear isolate, NC, USA	4/3/17
4761R	SAMN33246788	-	1/2a	21	21	Type IV mcrB-like	NA	Human blood, Kristianstad, Sweden	2002
3355R	SAMN33143076	-	1/2a	26	26	None	NA	Human, Skövde, Sweden	1987
#5 MI 18	SAMEA110694909	-	1/2a	29	29	None	Type II RM System Sau3AI-like	Evis floor drain Exit end - south end 3	4/12/05
#5 MI 27	SAMEA110694910	PDS000136197.1	1/2a	29	29	None	Type II RM System Sau3AI-like	Chiller 1 - entry end	4/12/05
3207R	SAMN33143163	PDS000055164.7	1/2a	29	29	None	Type II RM System Sau3AI-like	Human blood, Stockholm, Sweden	1999
6719R	SAMN33246844	-	1/2a	29	29	None	Type II RM System Sau3AI-like	Human blood, Göteborg, Sweden	2007
PNUSAL004082	SAMN09692885	PDS000000314.79	1/2a	29	29	None	Type II RM System Sau3AI-like	Human blood, USA	2018
SK2506	SAMN18248678	-	1/2a	29	29	None	Type II RM System Sau3AI-like	Cages (live birds), Plant D	3/1/06
4279R	SAMN33142982	PDS000135863.1	1/2a	1344	29	None	Type II RM System Sau3AI-like	Human blood, Falun, Sweden	2001
4068R	SAMN33143035	-	1/2a	31	31	Type IV mcrB-like	DNA-Adenine Methyltransferase	Human blood, Karlstad, Sweden	2001
FSIS1502473	SAMN03859658	PDS000024776.8	1/2a	31	31	Type IV mcrB-like	DNA-Adenine Methyltransferase	Cooked, diced chicken	2015
OLM28	SAMN31902364	PDS000126066.1	1/2a	325	31	Type IV mcrB-like	DNA-Adenine Methyltransferase	Pullet, England	1938
OLM29	SAMN31902365	PDS000126066.1	1/2a	325	31	Type IV mcrB-like	DNA-Adenine Methyltransferase	Pullet, England	1938
PNUSAL001864	SAMN04252300	PDS000024604.1	1/2a	37	37	None	Type II RM System Sau3AI-like	Human blood, USA	2015
SK10	SAMN32042405	PDS000136219.1	1/2a	37	37	None	Type II RM System Sau3AI-like	Floor Drain, Plant D	4/1/04
#180A	SAMEA110694879	PDS000025393.6	1/2a	391	89	Type IV AspBHI-like, Type IV mcrB-like	NA	boots	4/13/04
143a-2	SAMEA110694875	PDS000025393.6	1/2a	391	89	Type IV AspBHI-like, Type IV mcrB-like	NA	drain - thigh	2/10/04
158a-3	SAMEA110694877	PDS000025393.6	1/2a	391	89	Type IV AspBHI-like, Type IV mcrB-like	NA	chiller drain	4/13/04
179b-1	SAMEA110694878	PDS000025393.6	1/2a	391	89	Type IV AspBHI-like, Type IV mcrB-like	NA	thigh drain	4/13/04
18-4a	SAMEA110694881	PDS000025393.6	1/2a	391	89	Type IV AspBHI-like, Type IV mcrB-like	NA	floor (under worker)	9/24/03
236a-1	SAMEA110694888	PDS000025393.6	1/2a	391	89	Type IV AspBHI-like, Type IV mcrB-like	NA	ground meat floor	8/23/04
2389R	SAMN33143122	PDS000025212.10	1/2a	391	89	Type IV AspBHI-like, Type IV mcrB-like	NA	Human, Kalmar, Sweden	1991
2412R	SAMN33143001	-	1/2a	391	89	Type IV AspBHI-like, Type IV mcrB-like	NA	Human blood, Falun, Sweden	1995
268a-4	SAMEA110694893	PDS000025393.6	1/2a	391	89	Type IV AspBHI-like, Type IV mcrB-like	NA	drain - osteo	10/21/04
268b-2	SAMEA110694896	PDS000025393.6	1/2a	391	89	Type IV AspBHI-like, Type IV mcrB-like	NA	drain - osteo	10/21/04
PNUSAL000709	SAMN02808704	PDS000025065.1	1/2a	391	89	Type IV AspBHI-like, Type IV mcrB-like	NA	Environmental, uninoculated blood agar plate	2014
PNUSAL000714	SAMN02870146	PDS000025065.1	1/2a	391	89	Type IV AspBHI-like, Type IV mcrB-like	NA	Environmental, uninoculated blood agar plate	2014
PNUSAL000736	SAMN02847831	PDS000025065.1	1/2a	391	89	Type IV AspBHI-like, Type IV mcrB-like	NA	Human infant, USA	5/1/14
PNUSAL000754	SAMN02854706	PDS000025065.1	1/2a	391	89	Type IV AspBHI-like, Type IV mcrB-like	NA	Human blood, USA	5/21/14
PNUSAL000783	SAMN02902340	PDS000025065.1	1/2a	391	89	Type IV AspBHI-like, Type IV mcrB-like	NA	Human, USA	2014
SK162	SAMN18248920	PDS000025393.5	1/2a	391	89	Type IV AspBHI-like, Type IV mcrB-like	NA	Floor drain, Plant A	6/1/04
SK175	SAMN17530179	PDS000025393.5	1/2a	391	89	Type IV AspBHI-like, Type IV mcrB-like	NA	Drain, Plant A	9/1/03
SK2627	SAMN17530187	PDS000025393.5	1/2a	391	89	Type IV AspBHI-like, Type IV mcrB-like	NA	Rehang drain, Plant A	3/1/06
SK483	SAMN17530211	PDS000025393.5	1/2a	391	89	Type IV AspBHI-like, Type IV mcrB-like	NA	Roast drain, Plant A	4/1/04
SK720	SAMN17530191	PDS000025393.5	1/2a	391	89	Type IV AspBHI-like, Type IV mcrB-like	NA	Floor drain, Plant A	8/1/04
SK93	SAMN18248983	PDS000025393.5	1/2a	391	89	Type IV AspBHI-like, Type IV mcrB-like	NA	Chiller rework drain, Plant A	6/1/04
2556R	SAMN33143178	PDS000001213.43	1/2a	38	101	Type II RM System Sau3AI-like	NA	Human, Helsinborg, Sweden	1997
2658R	SAMN33143154	PDS000001213.43	1/2a	38	101	Type II RM System Sau3AI-like	NA	Human CSF, Stockholm, Sweden	1998
2309R	SAMN33143116	PDS000135862.1	1/2a	101	101	Type II RM System Sau3AI-like	NA	Human, Västerås, Sweden	1995
6397R	SAMN33246778	-	1/2a	101	101	Type II RM System Sau3AI-like	NA	Human blood, Stockholm, Sweden	2004
6825R	SAMN33246786	PDS000004809.21	1/2a	101	101	Type II RM System Sau3AI-like	NA	Human blood, Skövde, Sweden	2009
85R	SAMN33388126	PDS000107308.5	1/2a	101	101	Type II RM System Sau3AI-like	NA	Human, Örebro, Sweden	1987
OLM87	SAMN31902402	-	1/2a	101	101	Type II RM System Sau3AI-like	NA	Clinical, CT, USA	1954
PNUSAL000009	SAMN02566958	PDS000002987.15	1/2a	101	101	Type II RM System Sau3AI-like	NA	Human blood, OH, USA	5/25/12
PNUSAL000012	SAMN02566964	PDS000024823.25	1/2a	101	101	Type II RM System Sau3AI-like	NA	Food	6/19/12
PNUSAL000486	SAMN02566981	PDS000002987.15	1/2a	101	101	Type II RM System Sau3AI-like	NA	Food cheese	Unknown
PNUSAL000488	SAMN02566960	PDS000024823.25	1/2a	101	101	Type II RM System Sau3AI-like	NA	Human CSF, DC, USA	6/10/12
PNUSAL000489	SAMN02566961	PDS000024823.25	1/2a	101	101	Type II RM System Sau3AI-like	NA	Human blood, NM, USA	6/24/12
PNUSAL000676	SAMN02768780	-	1/2a	101	101	Type II RM System Sau3AI-like	NA	Human placental tissue, NY, USA	4/16/14
PNUSAL000866	SAMN02950472	PDS000024834.1	1/2a	101	101	Type II RM System Sau3AI-like	NA	Human blood, NY, USA	7/2/14
PNUSAL000929	SAMN03013684	PDS000024834.1	1/2a	101	101	Type II RM System Sau3AI-like	NA	Human blood, NY, USA	7/24/14
OLM52d	SAMN31902378	PDS000025258.2	1/2a	103	101	Type II RM System Sau3AI-like	NA	Clinical, Halle, Germany	1951
OLM54d	SAMN31902379	PDS000025258.2	1/2a	103	101	Type II RM System Sau3AI-like	NA	Clinical	1951
PNUSAL001207	SAMN03252946	PDS000000270.29	1/2a	1038	101	Type II RM System Sau3AI-like	NA	Human blood, WA, USA	11/18/14
PNUSAL001241	SAMN03272817	PDS000000270.29	1/2a	1038	101	Type II RM System Sau3AI-like	NA	Human blood, WA, USA	12/5/14
OLM56	SAMN31902381	PDS000025258.2	1/2a	2996	101	Type II RM System Sau3AI-like	NA	Clinical	1951
2155R	SAMN33143165	PDS000070862.4	1/2a	121	121	Type II RM System LmoJ2	NA	Human blood, Falun, Sweden	1994
4421R	SAMN33143124	PDS000024645.163	1/2a	121	121	Type II RM System LmoJ2	NA	Human blood, Stockholm, Sweden	2002
6720R	SAMN33246782	PDS000024645.164	1/2a	121	121	Type II RM System LmoJ2	NA	Human blood, Stockholm, Sweden	2007
CFSAN090861	SAMN31821593	-	1/2a	121	121	Type II RM System LmoJ2	NA	chiller rework table	6/15/04
FSIS11807606	SAMN08513295	PDS000024645.136	1/2a	121	121	Type II RM System LmoJ2	NA	Product-RTE-Acidified/Fermented-Pork	2018
L1522a	SAMEA110694933	PDS000136203.1	1/2a	121	121	Type II RM System LmoJ2	NA	Cart/Forklift Wheels Near Skin Trim	3/9/05
SK90	SAMEA110694882	PDS000136214.1	1/2a	121	121	Type II RM System LmoJ2	NA	Chiller rework drain, Plant A	6/1/04
3782R	SAMN33142985	-	1/2a	124	124	Type II RM System Sau3AI-like	NA	Human blood, Stockholm, Sweden	2001
6820R	SAMN33246712	-	1/2a	124	124	Type II RM System Sau3AI-like	NA	Human blood, Stockholm, Sweden	2009
PNUSAL001711	SAMN04075770	PDS000000305.37	1/2a	124	124	Type II RM System Sau3AI-like	NA	Human blood, USA	7/1/15
#209C	SAMEA110694884	PDS000024989.121	1/2a	155	155	Type IV AspBHI-like, Type IV mcrB-like	NA	thigh drain	6/15/04
1078R	SAMN33388120	-	1/2a	155	155	Type IV AspBHI-like, Type IV mcrB-like	NA	Human placenta, Västerås, Sweden	1981
2391R	SAMN33143119	PDS000107683.3	1/2a	155	155	Type IV AspBHI-like, Type IV mcrB-like	NA	Human CSF, Kristianstad, Sweden	1992
3174R	SAMN33142984	PDS000006382.79	1/2a	155	155	Type IV AspBHI-like, Type IV mcrB-like	NA	Human blood, Lund, Sweden	1997
3287R	SAMN33143156	PDS000107683.3	1/2a	155	155	Type IV AspBHI-like, Type IV mcrB-like	NA	Human blood, Linköping, Sweden	1999
3552R	SAMN33142947	-	1/2a	155	155	Type IV AspBHI-like, Type IV mcrB-like	NA	Human blood, Stockholm, Sweden	2000
3661R	SAMN33143006	PDS000107238.4	1/2a	155	155	Type IV AspBHI-like, Type IV mcrB-like	NA	Human, Halmstad, Sweden	2000
4231R	SAMN33142989	-	1/2a	155	155	Type IV AspBHI-like, Type IV mcrB-like	NA	Human blood, Stockholm, Sweden	2001
6517R	SAMN33246772	PDS000006382.81	1/2a	155	155	Type IV AspBHI-like, Type IV mcrB-like	NA	Human blood, Stockholm, Sweden	2004
6836R	SAMN33246843	-	1/2a	155	155	Type IV AspBHI-like, Type IV mcrB-like	NA	Human blood, Stockholm, Sweden	2009
FSIS1400040	SAMN02849535	PDS000024989.109	1/2a	155	155	Type IV AspBHI-like, Type IV mcrB-like	NA	Product-RTE-Other Fully Cooked, Not Sliced-Beef	2013
FSIS1400246	SAMN03072617	PDS000024989.109	1/2a	155	155	Type IV AspBHI-like, Type IV mcrB-like	NA	Product-RTE-Other Fully Cooked, Not Sliced-Beef	2014
OLM42	SAMN31902373	PDS000126056.1	1/2a	155	155	Type IV AspBHI-like, Type IV mcrB-like	NA	Clinical, Australia	1948
OLM51	SAMN31902377	PDS000126056.1	1/2a	155	155	Type IV AspBHI-like, Type IV mcrB-like	NA	Clinical, Canada	1948
PNUSAL000992	SAMN03067800	PDS000024933.2	1/2a	155	155	Type IV AspBHI-like, Type IV mcrB-like	NA	Human blood, USA	2014
PNUSAL001109	SAMN03165804	PDS000024933.2	1/2a	155	155	Type IV AspBHI-like, Type IV mcrB-like	NA	Human blood, USA	2014
PNUSAL001370	SAMN03565614	PDS000024933.2	1/2a	155	155	Type IV AspBHI-like, Type IV mcrB-like	NA	Human, USA	2015
PNUSAL001619	SAMN03976239	PDS000024933.2	1/2a	155	155	Type IV AspBHI-like, Type IV mcrB-like	NA	Human blood, USA	2015
PNUSAL002818	SAMN06283476	PDS000024731.15	1/2a	155	155	Type IV AspBHI-like, Type IV mcrB-like	NA	Human, USA	2017
SK1637	SAMN18248193	PDS000025067.44	1/2a	372	155	Type IV AspBHI-like, Type IV mcrB-like	NA	Raw product, Plant B	1/1/05
SK1747	SAMN18248173	PDS000025067.44	1/2a	372	155	Type IV AspBHI-like, Type IV mcrB-like	NA	Cart wheels, Plant C	3/1/05
3233R	SAMN33143160	PDS000000406.2	1/2a	177	177	Type II RM System Sau3AI-like	NA	Human blood, Karlstad, Sweden	1999
3660R	SAMN33142948	PDS000135861.1	1/2a	177	177	Type II RM System Sau3AI-like	NA	Human CSF, Stockholm, Sweden	2000
6501R	SAMN33246779	PDS000136351.1	1/2a	177	177	Type II RM System Sau3AI-like	NA	Human blood, Uddevella, Sweden	2004
1439R	SAMN33142975	-	1/2a	199	199	None	NA	Human blood, Malmö, Sweden	1967
3401R	SAMN33142930	-	1/2a	199	199	None	NA	Human, Göteborg, Sweden	1994
6195R	SAMN33246774	-	1/2a	199	199	None	NA	Human blood, Stockholm, Sweden	2003
FSIS11807278	SAMN08437303	PDS000025426.2	1/2a	199	199	None	NA	Product-RTE-Fully Cooked, Meat/Nonmeat Combination-Chicken	2018
J4522	SAMN06464671	-	1/2a	199	199	None	NA	Human, UT, USA	2017
6663R	SAMN33246773	PDS000024900.126	1/2a	204	204	Type IV mcrB-like	NA	Human blood, Malmö, Sweden	2007
#265E	SAMEA110694892	PDS000000366.520	1/2a	321	321	Type IV AspBHI-like, Type IV mcrB-like	NA	chiller rework table	10/21/04
101b-4	SAMEA110694871	PDS000000366.520	1/2a	321	321	Type IV AspBHI-like, Type IV mcrB-like	NA	ground meat floor	12/3/03
139a-5	SAMEA110694874	PDS000000366.520	1/2a	321	321	Type IV AspBHI-like, Type IV mcrB-like	NA	rehang table	2/10/04
223b-4	SAMEA110694886	PDS000000366.520	1/2a	321	321	Type IV AspBHI-like, Type IV mcrB-like	NA	chiller drain	8/23/04
239a-2	SAMEA110694889	PDS000000366.520	1/2a	321	321	Type IV AspBHI-like, Type IV mcrB-like	NA	thigh drain	8/23/04
26-1a	SAMEA110694890	PDS000000366.520	1/2a	321	321	Type IV AspBHI-like, Type IV mcrB-like	NA	bin at cutting - dangerous knives	9/24/03
279a-2	SAMEA110694897	PDS000000366.520	1/2a	321	321	Type IV AspBHI-like, Type IV mcrB-like	NA	ground meat floor	10/21/04
367b-1	SAMEA110694900	PDS000000366.520	1/2a	321	321	Type IV AspBHI-like, Type IV mcrB-like	NA	ground meat floor	4/5/05
369a-1	SAMEA110694901	PDS000000366.520	1/2a	321	321	Type IV AspBHI-like, Type IV mcrB-like	NA	thigh boots	4/5/05
517a-1	SAMEA110694908	PDS000000366.520	1/2a	321	321	Type IV AspBHI-like, Type IV mcrB-like	NA	thigh drain	3/29/06
FSIS1505351	SAMN04388583	PDS000000366.471	1/2a	321	321	Type IV AspBHI-like, Type IV mcrB-like	NA	Product-RTE-Fully Cooked, Meat/Nonmeat Combination	2015
FSIS1608270	SAMN06045996	PDS000000366.471	1/2a	321	321	Type IV AspBHI-like, Type IV mcrB-like	NA	Product-RTE-Salt Cured, Deli Sliced-Turkey	2016
FSIS1701356	SAMN06915434	PDS000000366.471	1/2a	321	321	Type IV AspBHI-like, Type IV mcrB-like	NA	Product-RTE-Other Fully Cooked, Not Sliced-Turkey	2017
PNUSAL000822	SAMN02924373	PDS000000366.507	1/2a	321	321	Type IV AspBHI-like, Type IV mcrB-like	NA	Human, USA	11/14/21
PNUSAL001133	SAMN03253339	PDS000000366.507	1/2a	321	321	Type IV AspBHI-like, Type IV mcrB-like	NA	Human blood, USA	11/14/21
PNUSAL002859	SAMN06342925	PDS000000366.507	1/2a	321	321	Type IV AspBHI-like, Type IV mcrB-like	NA	Human, USA	2018
PNUSAL003295	SAMN07562372	PDS000000366.507	1/2a	321	321	Type IV AspBHI-like, Type IV mcrB-like	NA	Human, USA	2018
PNUSAL003529	SAMN07839711	PDS000000366.507	1/2a	321	321	Type IV AspBHI-like, Type IV mcrB-like	NA	Human, USA	2018
SK1096	SAMN17530186	PDS000000366.471	1/2a	321	321	Type IV AspBHI-like, Type IV mcrB-like	NA	Ground-meat floor, Plant A	12/1/04
SK1845	SAMN17530178	PDS000000366.471	1/2a	321	321	Type IV AspBHI-like, Type IV mcrB-like	NA	Raw product, Plant B	7/1/05
SK2622	SAMN17530185	PDS000000366.471	1/2a	321	321	Type IV AspBHI-like, Type IV mcrB-like	NA	Bucket, Plant A	3/1/06
SK513	SAMN17530177	PDS000000366.471	1/2a	321	321	Type IV AspBHI-like, Type IV mcrB-like	NA	Floor, Plant A	4/1/04
SK627	SAMN17530180	PDS000000366.471	1/2a	321	321	Type IV AspBHI-like, Type IV mcrB-like	NA	Ground-meat floor, Plant A	6/1/04
SK653	SAMN17530182	PDS000000366.471	1/2a	321	321	Type IV AspBHI-like, Type IV mcrB-like	NA	Boots, Plant A	6/1/04
SKB690	SAMN17814134	-	1/2a	321	321	Type IV AspBHI-like, Type IV mcrB-like	NA	Bear isolate, NC, USA	9/21/16
6813R	SAMN33246845	PDS000024822.3	1/2a	375	375	Type IV mcrB-like	NA	Human blood, Gävle, Sweden	2009
3368R	SAMN33142934	PDS000024700.4	1/2a	398	398	DNA Helicase	Type II RM System Sau3AI-like	Human blood, Linköping, Sweden	1995
4325R	SAMN33143003	PDS000025019.16	1/2a	398	398	DNA Helicase	Type II RM System Sau3AI-like	Human blood, Stockholm, Sweden	2001
1040R	SAMN33388123	PDS000042212.6	1/2a	802	398	DNA Helicase	Type II RM System Sau3AI-like	Human blood, Västerås, Sweden	1977
4757R	SAMN33246787	PDS000136210.2	1/2a	2083	403	None	NA	Human blood, Uddevella, Sweden	2002
PNUSAL002746	SAMN06231173	PDS000024314.2	1/2a	504	475	None	NA	Human blood, USA	2016
SK2508	SAMN18248182	-	1/2a	570	570	Type IV AspBHI-like, Type IV mcrB-like	NA	CO2 Table, Plant D	3/1/06
SKB197	SAMN08183171	-	1/2a	1370	570	Type IV AspBHI-like, Type IV mcrB-like	NA	Bear isolate, NC, USA	3/13/15
3664R	SAMN33143019	PDS000024969.2	1/2a	573	573	Type I EcoKI-like, Type IV mcrB-like	NA	Human CSF, Uddevella, Sweden	2001
PNUSAL000148	SAMN02351403	PDS000071536.1	1/2a	844	689	Type II RM System LmoJ2	NA	Human blood, USA	2013
SKB116	SAMN17814358	PDS000080352.1	1/2a	1362	787	Type IV mcrB-like	NA	Bear isolate, NC, USA	8/12/14
SKB117	SAMN17814323	PDS000080352.1	1/2a	1362	787	Type IV mcrB-like	NA	Bear isolate, NC, USA	8/12/14
SKB100	SAMN31891312	PDS000080472.2	1/2a	838	838	None	Type II RM System Sau3AI-like	Bear isolate, NC, USA	7/15/14
SKB137	SAMN17814481	PDS000080472.1	1/2a	838	838	None	Type II RM System Sau3AI-like	Bear isolate, NC, USA	9/10/14
SKB140	SAMN17815088	PDS000080472.1	1/2a	838	838	None	Type II RM System Sau3AI-like	Bear isolate, NC, USA	9/10/14
PNUSAL000427	SAMN02582688	-	1/2a	872	872	Type I EcoKI-like, Type IV AspBHI-like, Type IV mcrB-like	NA	Human blood, USA	11/20/13
SKB144	SAMN17814324	PDS000025461.2	1/2a	1368	906	Type IV mcrB-like	NA	Bear isolate, NC, USA	10/15/14
SKB190	SAMN08183173	PDS000025461.2	1/2a	1368	906	Type IV mcrB-like	NA	Bear isolate, NC, USA	3/12/15
SKB427	SAMN08183175	-	1/2a	912	912	Type IV AspBHI-like, Type IV mcrB-like	NA	Bear isolate, NC, USA	4/14/16
SKB429	SAMN31788316	PDS000124976.1	1/2a	912	912	Type IV AspBHI-like, Type IV mcrB-like	NA	Bear isolate, NC, USA	4/14/16
SKWL223	SAMN17814422	-	1/2a	912	912	Type IV AspBHI-like, Type IV mcrB-like	NA	Rocky Branch Creek Sullivan Dr. Side, Water	6/6/17
SKWL227	SAMN17814277	PDS000080350.1	1/2a	912	912	Type IV AspBHI-like, Type IV mcrB-like	NA	Rocky Branch Creek Sullivan Dr. Side, Water	6/6/17
SKWL252	SAMN17814428	PDS000080350.1	1/2a	912	912	Type IV AspBHI-like, Type IV mcrB-like	NA	Rocky Branch Creek Sullivan Dr. Side, Debris	6/12/17
SKWL337	SAMN31790428	PDS000080350.2	1/2a	912	912	Type IV AspBHI-like, Type IV mcrB-like	NA	Rocky Branch Creek Sullivan Dr. Side	1/30/18
SKWL57	SAMN17815046	PDS000080487.2	1/2a	912	912	Type IV AspBHI-like, Type IV mcrB-like	NA	Rocky Branch Creek Water	2/9/16
SKWL62	SAMN17814126	PDS000080487.2	1/2a	912	912	Type IV AspBHI-like, Type IV mcrB-like	NA	Rocky Branch Creek Water	2/9/17
SKWL69	SAMN17815045	PDS000080487.2	1/2a	912	912	Type IV AspBHI-like, Type IV mcrB-like	NA	Rocky Branch Creek Water	2/9/18
SKB397	SAMN08183169	-	1/2a	1383	912	Type IV AspBHI-like, Type IV mcrB-like	NA	Bear isolate, NC, USA	3/2/16
SKB398	SAMN31788315	PDS000124977.1	1/2a	1383	912	Type IV AspBHI-like, Type IV mcrB-like	NA	Bear isolate, NC, USA	3/3/16
SKB593	SAMN17814125	-	1/2a	913	913	Type I EcoKI-like, Type IV AspBHI-like, Type IV mcrB-like	NA	Bear isolate, NC, USA	7/27/16
SKB599	SAMN17814127	PDS000080488.2	1/2a	920	920	Type IV AspBHI-like, Type IV mcrB-like	NA	Bear isolate, NC, USA	7/27/16
SKB632	SAMN17814180	PDS000080488.2	1/2a	920	920	Type IV AspBHI-like, Type IV mcrB-like	NA	Bear isolate, NC, USA	8/10/16
SKB719	SAMN17815012	PDS000080488.2	1/2a	920	920	Type IV AspBHI-like, Type IV mcrB-like	NA	Bear isolate, NC, USA	9/30/16
SKB136	SAMN17814480	-	1/2a	935	935	Type IV mcrB-like	DNA-Adenine Methyltransferase	Bear isolate, NC, USA	9/10/14
SKB285	SAMN17815069	-	1/2a	935	935	Type IV mcrB-like	DNA-Adenine Methyltransferase	Bear isolate, NC, USA	6/5/15
SKB333	SAMN17815091	-	1/2a	935	935	Type IV mcrB-like	DNA-Adenine Methyltransferase	Bear isolate, NC, USA	7/2/15
SKB343	SAMN17815093	-	1/2a	935	935	Type IV mcrB-like	DNA-Adenine Methyltransferase	Bear isolate, NC, USA	7/10/15
SKB751	SAMN17814275	-	1/2a	935	935	Type IV mcrB-like	DNA-Adenine Methyltransferase	Bear isolate, NC, USA	5/3/17
SKWL356	SAMN31927233	-	1/2a	935	935	Type IV mcrB-like	DNA-Adenine Methyltransferase	Rocky Branch Creek Sullivan Dr. Side	3/12/18
SKB114	SAMN17814345	-	1/2a	1361	940	Type II RM System LmoJ3	NA	Bear isolate, NC, USA	8/12/14
SKB357	SAMN17815144	-	1/2a	1361	940	Type II RM System LmoJ3	NA	Bear isolate, NC, USA	7/30/15
SKB369	SAMN17815041	-	1/2a	1361	940	Type II RM System LmoJ3	NA	Bear isolate, NC, USA	8/27/15
SKB430	SAMN17815080	-	1/2a	955	955	DNA Helicase	NA	Bear isolate, NC, USA	5/2/16
SKB345	SAMN17815085	PDS000080489.1	1/2a	956	956	Type I EcoKI-like, Type IV AspBHI-like, Type IV mcrB-like	NA	Bear isolate, NC, USA	7/15/15
SKB409	SAMN17815195	PDS000080489.1	1/2a	956	956	Type I EcoKI-like, Type IV AspBHI-like, Type IV mcrB-like	NA	Bear isolate, NC, USA	4/11/16
SKB313	SAMN17815043	-	1/2a	983	983	DNA Helicase	NA	Bear isolate, NC, USA	6/24/15
JJ25	SAMN31790425	-	1/2a	1055	1055	Type IV AspBHI-like, Type IV mcrB-like	NA	Walnut Creek	5/17/21
SKB57	SAMN17815020	-	1/2a	1055	1055	Type IV AspBHI-like, Type IV mcrB-like	NA	Bear isolate, NC, USA	6/10/14
SKWL79	SAMN17815104	-	1/2a	1055	1055	Type IV AspBHI-like, Type IV mcrB-like	NA	Rocky Branch Creek, Metal Can Swab	2/9/16
CFSAN090874	SAMN31821598	PDS000125057.1	1/2a	1062	1062	Type II RM System LmoJ3	NA	Clinical CSF, Ashe, Jefferson, NC	6/17/10
SKB63	SAMN17814452	-	1/2a	1357	1357	Type II RM System Sau3AI-like	NA	Bear isolate, NC, USA	6/12/14
SKB90	SAMN17814433	-	1/2a	1359	1359	None	NA	Bear isolate, NC, USA	7/8/14
SKB113	SAMN17814356	-	1/2a	1360	1360	Type I EcoKI-like, Type IV AspBHI-like, Type IV mcrB-like	NA	Bear isolate, NC, USA	8/8/14
SKB125	SAMN17814132	-	1/2a	1364	1364	Type IV AspBHI-like, Type IV mcrB-like	NA	Bear isolate, NC, USA	8/20/14
SKB102	SAMN31821597	PDS000124769.2	1/2a	1365	1365	Type IV mcrB-like	NA	Bear isolate, NC, USA	7/22/14
SKB128	SAMN17814507	-	1/2a	1365	1365	Type IV mcrB-like	NA	Bear isolate, NC, USA	8/20/14
SKB183	SAMN17815103	PDS000080473.1	1/2a	1367	1367	Type I EcoKI-like, Type IV AspBHI-like, Type IV mcrB-like	NA	Bear isolate, NC, USA	2/27/15
SKB191	SAMN08183170	PDS000080463.1	1/2a	1369	1369	Type I EcoKI-like, Type IV AspBHI-like, Type IV mcrB-like	NA	Bear isolate, NC, USA	3/13/15
SKB193	SAMN17815120	PDS000080463.1	1/2a	1369	1369	Type I EcoKI-like, Type IV AspBHI-like, Type IV mcrB-like	NA	Bear isolate, NC, USA	3/13/15
SKB391	SAMN17815136	PDS000080463.1	1/2a	1369	1369	Type I EcoKI-like, Type IV AspBHI-like, Type IV mcrB-like	NA	Bear isolate, NC, USA	2/25/16
SKB725	SAMN17814284	-	1/2a	1369	1369	Type I EcoKI-like, Type IV AspBHI-like, Type IV mcrB-like	NA	Bear isolate, NC, USA	9/30/16
SKB235	SAMN08183172	PDS000025462.1	1/2a	1371	1371	Type IV mcrB-like	NA	Bear isolate, NC, USA	5/5/15
SKB265	SAMN17814439	PDS000080492.1	1/2a	1372	1372	Type IV AspBHI-like, Type IV mcrB-like	NA	Bear isolate, NC, USA	6/2/15
SKB266	SAMN17814477	PDS000080492.1	1/2a	1372	1372	Type IV AspBHI-like, Type IV mcrB-like	NA	Bear isolate, NC, USA	6/2/15
SKB512	SAMN08183148	PDS000080345.1	1/2a	1372	1372	Type IV AspBHI-like, Type IV mcrB-like	NA	Bear isolate, NC, USA	6/14/16
SKB580	SAMN17814192	PDS000080345.1	1/2a	1372	1372	Type IV AspBHI-like, Type IV mcrB-like	NA	Bear isolate, NC, USA	7/27/17
SKB274	SAMN17814269	-	1/2a	1374	1374	Type IV AspBHI-like	NA	Bear isolate, NC, USA	6/5/15
SKB295	SAMN08183166	-	1/2a	1376	1376	None	Type II RM System NgoPII-like	Bear isolate, NC, USA	6/12/15
SKB353	SAMN17815115	PDS000080465.1	1/2a	1381	1381	Type IV mcrB-like	NA	Bear isolate, NC, USA	7/24/15
SKB699	SAMN17814182	-	1/2a	1389	1389	Type IV mcrB-like	NA	Bear isolate, NC, USA	9/30/16
SKB149	SAMN17815125	-	1/2a	1475	1475	Type IV AspBHI-like, Type IV mcrB-like	NA	Bear isolate, NC, USA	10/24/14
SKB150	SAMN17815194	-	1/2a	1476	1476	None	NA	Bear isolate, NC, USA	10/24/14
SKB209	SAMN17815095	-	1/2a	1477	1477	Type IV AspBHI-like	NA	Bear isolate, NC, USA	3/30/15
SKB243	SAMN17815036	-	1/2a	1478	1478	Type IV mcrB-like	NA	Bear isolate, NC, USA	5/19/15
SKB293	SAMN17815042	-	1/2a	1479	1479	Type II RM System LmoJ3	NA	Bear isolate, NC, USA	6/12/15
SKB728	SAMN17814285	-	1/2a	1483	1483	Type II RM System Sau3AI-like	NA	Bear isolate, NC, USA	3/20/17
SKB231	SAMN17815040	-	1/2a	1487	1487	None	NA	Bear isolate, NC, USA	5/5/15
SKB701	SAMN17814162	-	1/2a	1487	1487	None	NA	Bear isolate, NC, USA	9/30/16
SKWL254	SAMN17815098	-	1/2a	1491	1491	None	Type II RM System Sau3AI-like	Rocky Branch Creek Sullivan Dr. Side, Debris	6/12/17
SKWL256	SAMN17815094	-	1/2a	1492	1492	Type IV AspBHI-like, Type IV mcrB-like	NA	Rocky Branch Creek Sullivan Dr. Side, Water	6/12/17
SKWL386	SAMN31790430	PDS000124975.1	1/2a	1492	1492	Type IV AspBHI-like, Type IV mcrB-like	NA	Rocky Branch Creek Sullivan Dr. Side	6/18/18
SKWL388	SAMN31790431	PDS000124975.1	1/2a	1492	1492	Type IV AspBHI-like, Type IV mcrB-like	NA	Rocky Branch Creek Sullivan Dr. Side	6/18/18
SKWL143	SAMN17814474	PDS000080469.1	1/2a	1494	1494	Type IV mcrB-like	NA	Rocky Branch Creek Water	3/1/16
SKWL155	SAMN17815016	PDS000080440.2	1/2a	1494	1494	Type IV mcrB-like	NA	Rocky Branch Creek Water	3/9/16
SKWL347	SAMN31790429	PDS000080469.2	1/2a	1494	1494	Type IV mcrB-like	NA	Rocky Branch Creek Sullivan Dr. Side	1/30/18
SKWL431	SAMN31790432	PDS000080469.2	1/2a	1494	1494	Type IV mcrB-like	NA	Rocky Branch Creek Sullivan Dr. Side	2/5/19
SKWL82	SAMN17815076	PDS000080469.1	1/2a	1494	1494	Type IV mcrB-like	NA	Rocky Branch Creek, Metal Can Swab	2/9/16
SKWL85	SAMN17815078	PDS000080469.1	1/2a	1494	1494	Type IV mcrB-like	NA	Rocky Branch Creek, Plastic Bottle Swab	2/9/16
SKWL39	SAMN17814179	PDS000060355.2	1/2a	1503	1503	Type I EcoKI-like, Type IV mcrB-like	NA	Water, NC, USA	2/9/16
SKWL40	SAMN31790426	PDS000060355.3	1/2a	1503	1503	Type I EcoKI-like, Type IV mcrB-like	NA	Rocky Branch Creek	2/9/16
PNUSAL002754	SAMN06309767	-	1/2a	1911	1911	None	Type II RM System Sau3AI-like	Human blood, NC, USA	12/3/16
523R	SAMN33388125	-	1/2a	2082	2082	Type IV mcrB-like	NA	Human blood, Boden, Sweden	1989
414a-1	SAMEA110694905	-	1/2b	3	3	Type IV mcrB-like	Type II RM System MboI-like	floor drain - kill floor	10/13/05
F1046	SAMN03754718	-	1/2b	3	3	Type IV mcrB-like	Type II RM System MboI-like	Milk	1983
F4233	SAMN03757619	PDS000007919.19	1/2b	3	3	Type IV mcrB-like	Type II RM System MboI-like	Human, unknown	1987
F4592	SAMN03755217	-	1/2b	3	3	Type IV mcrB-like	Type II RM System MboI-like	Human rectal swab, Nova Scotia outbreak	1981
G3987	SAMN05004893	PDS000003267.5	1/2b	3	3	Type IV mcrB-like	Type II RM System MboI-like	Food	3/1/93
G6003	SAMN14414446	-	1/2b	3	3	Type IV mcrB-like	Type II RM System MboI-like	Chocolate milk outbreak	7/20/94
G6006	SAMN16969338	PDS000000244.25	1/2b	3	3	Type IV mcrB-like	Type II RM System MboI-like	Chocolate milk outbreak	7/20/94
G6083	SAMN26976671	PDS000000244.26	1/2b	3	3	Type IV mcrB-like	Type II RM System MboI-like	Chocolate milk outbreak	8/2/94
H0462	SAMN26976670	PDS000024697.10	1/2b	3	3	Type IV mcrB-like	Type II RM System MboI-like	Human	2/9/95
H6914	SAMN26976669	PDS000003267.6	1/2b	3	3	Type IV mcrB-like	Type II RM System MboI-like	Clinical	1963
N1-011A	SAMN02203128	PDS000025325.5	1/2b	3	3	Type IV mcrB-like	Type II RM System MboI-like	Environment, USA	Unknown
PNUSAL000341	SAMN02400152	PDS000007919.19	1/2b	3	3	Type IV mcrB-like	Type II RM System MboI-like	Human blood	10/9/13
PNUSAL000752	SAMN02854704	-	1/2b	3	3	Type IV mcrB-like	Type II RM System MboI-like	Human blood	5/14/21
PNUSAL001371	SAMN03565615	-	1/2b	3	3	Type IV mcrB-like	Type II RM System MboI-like	Human blood	2015
PNUSAL002547	SAMN05897821	-	1/2b	3	3	Type IV mcrB-like	Type II RM System MboI-like	Human blood	8/19/16
PNUSAL002844	SAMN06312344	PDS000024291.1	1/2b	3	3	Type IV mcrB-like	Type II RM System MboI-like	Human spleen	1/25/17
PNUSAL002869	SAMN06449134	PDS000024291.1	1/2b	3	3	Type IV mcrB-like	Type II RM System MboI-like	Human blood	12/30/16
PNUSAL002980	SAMN06771286	PDS000024291.1	1/2b	3	3	Type IV mcrB-like	Type II RM System MboI-like	Human blood	4/20/17
PNUSAL004066	SAMN09545663	PDS000055275.1	1/2b	3	3	Type IV mcrB-like	Type II RM System MboI-like	Human blood	6/18/18
RM19857	SAMN21362105	PDS000024217.4	1/2b	3	3	Type IV mcrB-like	Type II RM System MboI-like	Salinas Water Shed, CA, USA	2/10/14
SK1499	SAMN18248716	-	1/2b	3	3	Type IV mcrB-like	Type II RM System MboI-like	Cart, Plant B	2/1/04
SK1507	SAMN18248725	PDS000083089.1	1/2b	3	3	Type IV mcrB-like	Type II RM System MboI-like	Floor Drain, Plant B	5/1/04
SK27	SAMN18248924	PDS000025393.5	1/2b	3	3	Type IV mcrB-like	Type II RM System MboI-like	Chiller, Plant D	4/1/04
SK3824	SAMN32048149	PDS000000244.27	1/2b	3	3	Type IV mcrB-like	Type II RM System MboI-like	Chocolate milk outbreak	1994
SK3825	SAMN32048150	PDS000000244.27	1/2b	3	3	Type IV mcrB-like	Type II RM System MboI-like	Chocolate milk outbreak	1994
SK3826	SAMN32048151	PDS000000244.27	1/2b	3	3	Type IV mcrB-like	Type II RM System MboI-like	Chocolate milk outbreak	1994
SK3827	SAMN32048152	PDS000000244.27	1/2b	3	3	Type IV mcrB-like	Type II RM System MboI-like	Chocolate milk outbreak	1994
SK3828	SAMN32048153	PDS000000244.27	1/2b	3	3	Type IV mcrB-like	Type II RM System MboI-like	Chocolate milk outbreak	1994
SK3829	SAMN32048154	PDS000000244.27	1/2b	3	3	Type IV mcrB-like	Type II RM System MboI-like	Chocolate milk outbreak	1994
128b-2	SAMEA110694873	PDS000136205.1	1/2b	5	5	Type IV mcrB-like	NA	drain - osteo	2/10/04
2011L-2858	SAMN05004892	PDS000000399.20	1/2b	5	5	Type IV mcrB-like	NA	Food cantaloupe, NM, USA	2011
223a-1	SAMEA110694885	PDS000083088.2	1/2b	5	5	Type IV mcrB-like	NA	chiller drain	8/23/04
231a-1	SAMEA110694887	PDS000136215.1	1/2b	5	5	Type IV mcrB-like	NA	roast drain	8/23/04
268a-5	SAMEA110694894	PDS000136199.1	1/2b	5	5	Type IV mcrB-like	NA	drain - osteo	10/21/04
326b-5	SAMEA110694898	-	1/2b	5	5	Type IV mcrB-like	NA	chiller drain	12/14/04
360b-1	SAMEA110694899	PDS000136215.1	1/2b	5	5	Type IV mcrB-like	NA	roast drain	4/5/05
369a-4	SAMEA110694902	PDS000083088.2	1/2b	5	5	Type IV mcrB-like	NA	thigh boots	4/5/05
388a-1	SAMEA110694903	PDS000136199.1	1/2b	5	5	Type IV mcrB-like	NA	chiller drain	6/14/05
395b-1	SAMEA110694904	PDS000136199.1	1/2b	5	5	Type IV mcrB-like	NA	rehang catwalk	6/14/05
506a-3	SAMEA110694907	PDS000136205.1	1/2b	5	5	Type IV mcrB-like	NA	rehang drain	3/29/06
91a-1	SAMEA110694917	PDS000083092.2	1/2b	5	5	Type IV mcrB-like	NA	roast drain (pkg'd turkey parts)	12/3/03
CFSAN008100	SAMN02689388	PDS000003410.8	1/2b	5	5	Type IV mcrB-like	NA	Green chile ingredient, CO, USA	1/2/14
INV971911	SAMN06339459	PDS000015900.29	1/2b	5	5	Type IV mcrB-like	NA	Environmental swab, KY, USA	1/10/17
L0223	SAMEA110694918	PDS000024659.23	1/2b	5	5	Type IV mcrB-like	NA	sponge of hose at weall sink near chicken soak	8/5/03
L1214a	SAMEA110694930	PDS000024659.23	1/2b	5	5	Type IV mcrB-like	NA	End of Soaker	1/18/05
PNUSAL000800	SAMN02924352	PDS000025388.10	1/2b	5	5	Type IV mcrB-like	NA	Human blood, NC, USA	2/25/14
PNUSAL002668	SAMN06049487	PDS000024647.61	1/2b	5	5	Type IV mcrB-like	NA	Human blood, NC, USA	11/4/16
PNUSAL002860	SAMN06328281	PDS000024349.16	1/2b	5	5	Type IV mcrB-like	NA	Cheese, pimento spread, NC, USA	1/24/17
PNUSAL003638	SAMN08161530	PDS000025113.11	1/2b	5	5	Type IV mcrB-like	NA	Human blood, NC, USA	11/22/17
SK1104	SAMN18248915	-	1/2b	5	5	Type IV mcrB-like	NA	Drain, Plant A	9/1/03
SK1112	SAMN18248180	PDS000083092.1	1/2b	5	5	Type IV mcrB-like	NA	Drain Sample, Plant A	9/1/03
SK172	SAMN18248927	PDS000083088.1	1/2b	5	5	Type IV mcrB-like	NA	Boots, Plant A	6/1/04
SK197	SAMN18248671	-	1/2b	5	5	Type IV mcrB-like	NA	Floor Drain, Plant D	12/1/04
SK523	SAMN18248925	PDS000083088.1	1/2b	5	5	Type IV mcrB-like	NA	Floor drain, Plant A	4/1/04
SK597	SAMN18248155	PDS000083092.1	1/2b	5	5	Type IV mcrB-like	NA	Floor drain, Plant A	6/1/04
SK731	SAMN18248192	-	1/2b	5	5	Type IV mcrB-like	NA	Rehang catwalk, Plant A	8/1/04
SK83	SAMN18248164	PDS000083092.1	1/2b	5	5	Type IV mcrB-like	NA	Roast drain, Plant A	4/1/04
SK854	SAMN18248684	-	1/2b	5	5	Type IV mcrB-like	NA	Live hang sink, Plant A	10/1/04
L1619a-1	SAMEA110694934	PDS000136206.1	1/2b	552	5	Type IV mcrB-like	NA	Turkey Carcasses (3) End of the Chill Tank in Bin	5/18/05
SK1830	SAMN18248731	-	1/2b	552	5	Type IV mcrB-like	NA	Raw product, Plant B	5/1/05
#158A	SAMEA110694876	PDS000025161.12	1/2b	820	5	Type IV mcrB-like	NA	chiller drain	4/13/04
192b-1	SAMEA110694883	PDS000025161.12	1/2b	820	5	Type IV mcrB-like	NA	chiller drain	6/15/04
OLM128*	SAMN31902347	-	1/2b	59	59	Type IV mcrB-like	NA	Moose, Nova Scotia, CA	1959
PNUSAL000556	SAMN02615875	-	1/2b	59	59	Type IV mcrB-like	NA	Human, HHS Region 4, USA	2014
PNUSAL002931	SAMN06758218	PDS000024856.151	1/2b	1919	59	Type IV mcrB-like	NA	Human, USA	2017
OLM135*	SAMN31902348	-	1/2b	2997	59	Type IV mcrB-like	NA	Clinical, MI, USA	1955
90a-1	SAMEA110694916	PDS000024856.174	1/2b	87	87	None	NA	roast area (packaged turkey parts)	12/3/03
FSIS1702101	SAMN07237125	PDS000024468.1	1/2b	87	87	None	NA	Product-RTE-Other Fully Cooked, Not Sliced-Turkey	2017
PNUSAL001516	SAMN03838752	PDS000024819.2	1/2b	87	87	None	NA	Human, USA	2015
SK706	SAMN18248675	PDS000024856.142	1/2b	87	87	None	NA	Table, Plant A	8/1/04
CFSAN048782	SAMN04929612	PDS000036594.3	1/2b	88	88	DNA Helicase	NA	Apples, WA, USA	7/17/15
PNUSAL001887	SAMN04279582	PDS000025138.1	1/2b	88	88	DNA Helicase	NA	Human CSF, USA	2015
PNUSAL002450	SAMN05860982	PDS000025536.1	1/2b	88	88	DNA Helicase	NA	Human blood, NC, USA	8/12/16
PNUSAL003641	SAMN08161533	PDS000025536.1	1/2b	88	88	DNA Helicase	NA	Human bile, NC, USA	11/30/17
FSIS11809104	SAMN08930756	PDS000003204.118	1/2b	296	88	DNA Helicase	NA	Product-RTE-Other Fully Cooked, Not Sliced-Pork	2018
FSIS1606762	SAMN05191787	PDS000003204.118	1/2b	296	88	DNA Helicase	NA	Product-RTE-Other Fully Cooked, Not Sliced-Pork	2016
PNUSAL000759	SAMN02854683	PDS000025066.1	1/2b	224	224	Type I EcoKI-like, Type IV AspBHI-like	NA	Human, USA	2014
L1210b	SAMEA110694929	PDS000136211.1	1/2b	550	224	Type I EcoKI-like, Type IV AspBHI-like	Type II RM System HaeIII-like	Gloves/Armbands (7)	1/18/05
L1305	SAMEA110694931	PDS000136211.1	1/2b	550	224	Type I EcoKI-like, Type IV AspBHI-like	Type II RM System HaeIII-like	Beginning of Evisceration	2/28/05
L1906b-1	SAMEA110694935	PDS000136211.1	1/2b	550	224	Type I EcoKI-like, Type IV AspBHI-like	Type II RM System HaeIII-like	swab of hose from drip tray near defeathering exit	9/8/05
SK1491	SAMN18248190	-	1/2b	550	224	Type I EcoKI-like, Type IV AspBHI-like	Type II RM System HaeIII-like	Cart, Plant B	8/1/03
CFSAN048781	SAMN04929609	PDS000025175.14	1/2b	845	224	Type I EcoKI-like, Type IV AspBHI-like	Type II RM System HaeIII-like	Apples, DE, USA	6/9/15
#265D	SAMEA110694891	PDS000019466.9	1/2b	288	288	None	Type II RM System SalI-like	chiller rework table	10/21/04
CFSAN090862	SAMN31821591	PDS000019466.7	1/2b	288	288	None	Type II RM System SalI-like	floor drain, end of evisceration	5/18/04
FSIS11705963	SAMN08114481	PDS000025584.1	1/2b	288	288	None	Type II RM System SalI-like	Product-RTE-Fully Cooked, Meat/Nonmeat Combination-Chicken	2017
SK1505	SAMN32048348	PDS000019466.9	1/2b	288	288	None	Type II RM System SalI-like	Floor Drain, Plant B	5/1/04
OLM136*	SAMN31902349	PDS000001217.4	1/2b	2966	344	DNA Helicase	NA	Clinical, LA, USA	1960
SKB269	SAMN17815079	-	1/2b	379	379	None	NA	Bear isolate, NC, USA	6/2/15
CC20b A	SAMN17815026	-	1/2b	808	379	Type IV mcrB-like	NA	Cow feces, NC, USA	9/5/17
PNUSAL001005	SAMN03067811	PDS000024806.16	1/2b	426	426	Type II RM System Sau3AI-like	NA	Human blood, USA	2014
PNUSAL002065	SAMN04526300	PDS000024806.16	1/2b	426	426	Type II RM System Sau3AI-like	NA	Human, USA	2016
J4372	SAMN04931809	-	1/2b	489	489	Type IV mcrB-like	NA	Human, USA	2016
PNUSAL002848	SAMN06317780	-	1/2b	489	489	Type IV mcrB-like	NA	Human blood, USA	2017
82a-6	SAMEA110694913	PDS000136202.1	1/2b	506	506	Type II RM System Sau3AI-like	NA	drain - osteo	12/3/03
82b-4	SAMEA110694914	PDS000136202.1	1/2b	506	506	Type II RM System Sau3AI-like	NA	drain - osteo	12/3/03
SK174	SAMN18248186	-	1/2b	506	506	Type II RM System Sau3AI-like	NA	Floor drain, Plant A	9/1/03
CFSAN073872	SAMN08274613	PDS000025456.1	1/2b	581	581	Type I EcoKI-like, Type IV AspBHI-like	Type II RM System HaeIII-like	Apples, MI, USA	12/20/17
CFSAN073874	SAMN08274628	PDS000025456.1	1/2b	581	581	Type I EcoKI-like, Type IV AspBHI-like	Type II RM System HaeIII-like	Apples, MI, USA	12/20/17
PNUSAL002251	SAMN05323909	-	1/2b	581	581	Type I EcoKI-like, Type IV AspBHI-like	Type II RM System HaeIII-like	Human blood, USA	6/16/21
PNUSAL004052	SAMN09764756	-	1/2b	581	581	Type I EcoKI-like, Type IV AspBHI-like	Type II RM System HaeIII-like	Human	2018
SKB781	SAMN17814377	-	1/2b	736	736	Type IV mcrB-like	NA	Bear isolate, NC, USA	6/7/17
#8 MI 12	SAMEA110694915	PDS000025466.72	1/2c	9	9	Type IV mcrB-like	NA	Picker drain near drain exit - hock cutter	11/29/05
2646R	SAMN33143176	-	1/2c	9	9	Type IV mcrB-like	NA	Human blood, Karlstad, Sweden	1997
FSIS21821253	SAMN08714151	PDS000024219.15	1/2c	9	9	Type IV mcrB-like	NA	Product-RTE-Fully Cooked, Meat/Nonmeat Combination-Combination species	2018
J2315	SAMN03755212	PDS000025473.2	1/2c	9	9	Type IV mcrB-like	NA	Human	Unknown
OLM31	SAMN31902367	-	1/2c	9	9	Type IV mcrB-like	NA	Human clinical, Scotland	1939
OLM41	SAMN31902372	-	1/2c	9	9	Type IV mcrB-like	NA	Canary, Alberta, Canada	1949
OLM76	SAMN31902395	-	1/2c	9	9	Type IV mcrB-like	NA	Human clinical	1952
PNUSAL000111	SAMN02317149	PDS000025466.64	1/2c	9	9	Type IV mcrB-like	NA	Human blood, USA	7/19/13
PNUSAL000190	SAMN02358130	PDS000025433.59	1/2c	9	9	Type IV mcrB-like	NA	Human infant blood, USA	8/24/13
PNUSAL000306	SAMN02389165	PDS000025466.64	1/2c	9	9	Type IV mcrB-like	NA	Human blood, USA	7/17/13
PNUSAL000314	SAMN02383890	PDS000025433.59	1/2c	9	9	Type IV mcrB-like	NA	Human blood, NC	9/11/13
PNUSAL001047	SAMN03093504	PDS000025433.59	1/2c	9	9	Type IV mcrB-like	NA	Human blood, NC	8/15/14
PNUSAL001470	SAMN03734235	PDS000025433.59	1/2c	9	9	Type IV mcrB-like	NA	Human, USA	4/15/21
PNUSAL001945	SAMN04377790	PDS000025433.59	1/2c	9	9	Type IV mcrB-like	NA	Human blood, USA	11/15/21
PNUSAL002039	SAMN04497766	PDS000025433.59	1/2c	9	9	Type IV mcrB-like	NA	Human, USA	1/16/21
PNUSAL002076	SAMN04572165	PDS000024521.1	1/2c	9	9	Type IV mcrB-like	NA	Human blood, USA	2/16/21
SK130	SAMN18248662	PDS000025466.64	1/2c	9	9	Type IV mcrB-like	NA	Raw product, Plant D	7/1/04
SK2642	SAMN18248157	PDS000025433.59	1/2c	9	9	Type IV mcrB-like	NA	Floor drain, Plant A	3/1/06
SK2709	SAMN32042407	PDS000025466.72	1/2c	9	9	Type IV mcrB-like	NA	Food, guacamole	4/26/05
SK2906	SAMN32048146	PDS000043756.2	1/2c	9	9	Type IV mcrB-like	NA	Clinical, NC, NCDHHS	9/9/08
SK3095	SAMN32042409	-	1/2c	9	9	Type IV mcrB-like	NA	Chicken meat strips, cooked	2/5/01
SK3096	SAMN32042410	PDS000000450.28	1/2c	9	9	Type IV mcrB-like	NA	Smoked boneless turkey breast	4/27/01
SK961	SAMN18248179	PDS000025433.59	1/2c	9	9	Type IV mcrB-like	NA	Boots, Plant A	10/1/04
OLM13	SAMN31902407	-	1/2c	478	9	Type IV mcrB-like	NA	Human clinical, USA	1933
RM20062	SAMN14161099	PDS000025466.64	1/2c	2134	9	Type IV mcrB-like	NA	Salinas Water Shed, CA, USA	12/17/14
SK2902	SAMN32048145	PDS000025513.39	1/2c	2972	9	Type IV mcrB-like	NA	Clinical, NC, NCDHHS	3/19/08
PNUSAL000062	SAMN02319515	-	1/2c	789	789	Type IV mcrB-like	NA	Human, NC, USA	6/21/13
PNUSAL000610	SAMN02693860	-	1/2c	789	789	Type IV mcrB-like	NA	Human pleural fluid, NC, USA	2/7/14
SKB106	SAMN17815138	PDS000080348.1	1/2c	789	789	Type IV mcrB-like	NA	Bear isolate, NC, USA	7/22/14
SKB15	SAMN17814487	PDS000080348.1	1/2c	789	789	Type IV mcrB-like	NA	Bear isolate, NC, USA	5/22/14
CFSAN048784	SAMN04929620	PDS000024491.3	4b	1	1	Type II RM System Sau3AI-like	NA	Apples, CA, USA	8/13/15
F2365	SAMN04027072	PDS000003363.31	4b	1	1	Type II RM System Sau3AI-like	NA	California Jalisco cheese outbreak	1985
FSIS11705738	SAMN08038013	PDS000058419.24	4b	1	1	Type II RM System Sau3AI-like	NA	Product-RTE-Fully Cooked, Salad/Spread/Pate-Chicken	2017
J2933	SAMN09689057	-	4b	1	1	Type II RM System Sau3AI-like	NA	Human CSF, NC, USA	5/31/04
J3552	SAMN09689054	PDS000025722.4	4b	1	1	Type II RM System Sau3AI-like	NA	Clinical, female placenta, NC, USA	7/19/05
L0228	SAMEA110694919	PDS000136207.1	4b	1	1	Type II RM System Sau3AI-like	NA	rinse of 5 raw turkey drumsticks	8/5/03
L0616	SAMEA110694921	PDS000136207.1	4b	1	1	Type II RM System Sau3AI-like	NA	Rinse of 6 thighs post-chiller	2/25/04
OLM10	SAMN05717780	-	4b	1	1	Type II RM System Sau3AI-like	NA	Clinical, child, MA, USA	1933
OLM125	SAMN31902344	-	4b	1	1	Type II RM System Sau3AI-like	NA	Clinical, infant, Ontario, CA	1959
OLM126*	SAMN31902345	-	4b	1	1	Type II RM System Sau3AI-like	NA	Sheep, Noca Scotia, CA	1959
OLM141	SAMN31902352	PDS000126067.1	4b	1	1	Type II RM System Sau3AI-like	NA	Mud, Bucharest, Romania	1956
OLM142	SAMN31902353	PDS000126067.1	4b	1	1	Type II RM System Sau3AI-like	NA	Clinical, Newfoundland, CA	1960
OLM143	SAMN31902354	-	4b	1	1	Type II RM System Sau3AI-like	NA	Clinical, Ontario, CA	1961
OLM147	SAMN31902356	-	4b	1	1	Type II RM System Sau3AI-like	NA	Clinical, BC, CA	1961
OLM152	SAMN31902358	-	4b	1	1	Type II RM System Sau3AI-like	NA	Clinical, Newfoundland, CA	1963
OLM43	SAMN31902374	PDS000126059.1	4b	1	1	Type II RM System Sau3AI-like	NA	Cow, Ontario, CA	1949
OLM61	SAMN31902383	PDS000099936.2	4b	1	1	Type II RM System Sau3AI-like	NA	Clinical, Ontario, CA	1951
OLM66	SAMN31902387	-	4b	1	1	Type II RM System Sau3AI-like	NA	Sheep, Japan	1953
OLM69	SAMN31902389	PDS000070827.5	4b	1	1	Type II RM System Sau3AI-like	NA	Cow fetus, Israel	1952
OLM71	SAMN31902391	PDS000099936.2	4b	1	1	Type II RM System Sau3AI-like	NA	Clinical, infant, Ontario, CA	1953
OLM74	SAMN31902394	PDS000099936.2	4b	1	1	Type II RM System Sau3AI-like	NA	Clinical, Ontario, CA	1953
OLM97	SAMN31902404	PDS000024639.23	4b	1	1	Type II RM System Sau3AI-like	NA	Clinical, Nova Scotia, CA	1954
OLM98	SAMN31902405	-	4b	1	1	Type II RM System Sau3AI-like	NA	Clinical, Nova Scotia, CA	1955
PNUSAL000061	SAMN02265483	-	4b	1	1	Type II RM System Sau3AI-like	NA	Human CSF, NC, USA	6/25/13
PNUSAL000996	SAMN03067803	-	4b	1	1	Type II RM System Sau3AI-like	NA	Human blood, NC, USA	8/12/14
PNUSAL001146	SAMN03178083	PDS000003342.11	4b	1	1	Type II RM System Sau3AI-like	NA	Caramel Apple Outbreak	2014
PNUSAL001220	SAMN03275473	PDS000003342.11	4b	1	1	Type II RM System Sau3AI-like	NA	Human blood, NC, USA	11/14/14
PNUSAL001958	SAMN04377801	-	4b	1	1	Type II RM System Sau3AI-like	NA	Human blood, NC, USA	11/23/15
PNUSAL002070	SAMN04568537	-	4b	1	1	Type II RM System Sau3AI-like	NA	Human CSF, NC, USA	2/15/16
PNUSAL002303	SAMN05463133	-	4b	1	1	Type II RM System Sau3AI-like	NA	Human fluid, NC, USA	6/21/16
PNUSAL002812	SAMN06309769	-	4b	1	1	Type II RM System Sau3AI-like	NA	Human blood, NC, USA	1/6/17
PNUSAL002926	SAMN06841391	-	4b	1	1	Type II RM System Sau3AI-like	NA	Human blood, NC, USA	3/7/17
PNUSAL003117	SAMN07315500	PDS000025163.21	4b	1	1	Type II RM System Sau3AI-like	NA	Human blood, NC, USA	6/7/17
SK1497	SAMN18248188	PDS000083087.1	4b	1	1	Type II RM System Sau3AI-like	NA	Air conditioning, Plant B	10/1/03
SK1501	SAMN18248926	PDS000083087.1	4b	1	1	Type II RM System Sau3AI-like	NA	Raw product, Plant B	2/1/04
SK3296	SAMN33246679	PDS000106815.3	4b	1	1	Type II RM System Sau3AI-like	NA	Clinical, canine blood	6/8/13
SKB159	SAMN08183189	PDS000106818.1	4b	1	1	Type II RM System Sau3AI-like	NA	Bear isolate, NC, USA	2/6/15
SKB213	SAMN17815033	-	4b	1	1	Type II RM System Sau3AI-like	NA	Bear isolate, NC, USA	3/31/15
SKB350	SAMN17815135	-	4b	1	1	Type II RM System Sau3AI-like	NA	Bear isolate, NC, USA	7/24/15
SKB581	SAMN17814497	-	4b	1	1	Type II RM System Sau3AI-like	NA	Bear isolate, NC, USA	7/27/16
SKB682	SAMN17814147	-	4b	1	1	Type II RM System Sau3AI-like	NA	Bear isolate, NC, USA	9/15/16
SKWL151	SAMN17814489	PDS000080490.1	4b	1	1	Type II RM System Sau3AI-like	NA	Rocky Branch Creek Water	3/9/16
SKWL179	SAMN17814280	PDS000080490.1	4b	1	1	Type II RM System Sau3AI-like	NA	Rocky Branch Creek Sullivan Dr. Side, Large clear line fragment	10/24/16
SKWL203	SAMN17814419	PDS000080490.1	4b	1	1	Type II RM System Sau3AI-like	NA	Rocky Branch Creek Sullivan Dr. Side, Foam cup swab (after)	10/24/16
SKWL305	SAMN31927231	PDS000080490.2	4b	1	1	Type II RM System Sau3AI-like	NA	Rocky Branch Creek Sullivan Dr. Side	9/18/17
SKWL316	SAMN31927232	PDS000080490.2	4b	1	1	Type II RM System Sau3AI-like	NA	Rocky Branch Creek Sullivan Dr. Side	10/16/17
SKWL383	SAMN31927234	PDS000080490.2	4b	1	1	Type II RM System Sau3AI-like	NA	Rocky Branch Creek Sullivan Dr. Side	6/18/18
SKWL47	SAMN17815112	PDS000080470.1	4b	1	1	Type II RM System Sau3AI-like	NA	Rocky Branch Creek Water	2/9/16
SKWL63	SAMN17815059	-	4b	1	1	Type II RM System Sau3AI-like	NA	Rocky Branch Creek Water	2/9/16
OLM63	SAMN31902385	PDS000126061.1	4b	63	1	Type II RM System Sau3AI-like	NA	Cow, Japan	1951
OLM9	SAMN31902416	PDS000003331.12	4b	73	1	Type II RM System Sau3AI-like	NA	Calf, USA	1933
OLM20	SAMN31902410	-	4b	278	1	Type II RM System Sau3AI-like	NA	Sheep, USA	1937
OLM15	SAMN31902408	PDS000126052.1	4b	308	1	Type I EcoKI-like, Type IV AspBHI-like, Type IV mcrB-like	NA	Clinical, infant, USA	1934
OLM18	SAMN31902409	PDS000126052.1	4b	308	1	Type I EcoKI-like, Type IV AspBHI-like, Type IV mcrB-like	NA	Clinical, infant, USA	1934
OLM93	SAMN31902403	PDS000126052.1	4b	308	1	Type I EcoKI-like, Type IV AspBHI-like, Type IV mcrB-like	NA	Clinical, Ontario, CA	1954
RM19428	SAMN14156889	PDS000058441.1	4b	308	1	Type I EcoKI-like, Type IV AspBHI-like, Type IV mcrB-like	NA	Salinas Water Shed, CA, USA	8/2/12
RM19555	SAMN21154192	-	4b	308	1	Type I EcoKI-like, Type IV AspBHI-like, Type IV mcrB-like	NA	Salinas Water Shed, CA, USA	1/2/13
RM20021	SAMN14164755	-	4b	308	1	Type I EcoKI-like, Type IV AspBHI-like, Type IV mcrB-like	NA	Salinas Water Shed, CA, USA	12/12/14
OLM65	SAMN31821599	PDS000126061.1	4b	2099	1	Type II RM System Sau3AI-like	NA	Goat, Japan	1952
CFSAN048783	SAMN04929616	PDS000024294.3	4b	2	2	Type I EcoKI-like, Type IV AspBHI-like	Type II RM System SalI-like, Type III RM System StyLTI-like	Apples, WA, USA	7/20/15
CFSAN092794	SAMN14164075	-	4b	2	2	Type I EcoKI-like, Type IV AspBHI-like	Type II RM System SalI-like	Salinas Water Shed, CA, USA	4/6/16
OLM102	SAMN31902336	PDS000126055.1	4b	2	2	Type I EcoKI-like, Type IV AspBHI-like	Type II RM System SalI-like	Clinical, infant, Nova Scotia, CA	1955
OLM117	SAMN31902339	PDS000126054.1	4b	2	2	Type I EcoKI-like, Type IV AspBHI-like	Type II RM System SalI-like	Clinical, infant, Nova Scotia, CA	1956
OLM118	SAMN31902340	PDS000126062.1	4b	2	2	Type I EcoKI-like, Type IV AspBHI-like	Type II RM System SalI-like	Clinical, Nova Scotia, CA	1956
OLM120	SAMN31902341	PDS000126053.1	4b	2	2	Type I EcoKI-like, Type IV AspBHI-like	Type II RM System SalI-like	Clinical, infant, Ontario, CA	1957
OLM121	SAMN31902342	PDS000126053.1	4b	2	2	Type I EcoKI-like, Type IV AspBHI-like	Type II RM System SalI-like	Clinical, Ontario, CA	1957
OLM124	SAMN31902343	-	4b	2	2	Type I EcoKI-like, Type IV AspBHI-like	Type II RM System SalI-like	Clinical, infant, Ontario, CA	1958
OLM127	SAMN31902346	PDS000126054.1	4b	2	2	Type I EcoKI-like, Type IV AspBHI-like	Type II RM System SalI-like	Hare, Newfoundland, CA	1959
OLM138	SAMN31902351	-	4b	2	2	Type I EcoKI-like, Type IV AspBHI-like	Type II RM System SalI-like	Clinical, infant, Ontario, CA	1961
OLM151	SAMN31902357	PDS000126054.1	4b	2	2	Type I EcoKI-like, Type IV AspBHI-like	Type II RM System SalI-like	Clinical, infant, Newfoundland, CA	1963
OLM153	SAMN31902359	PDS000126062.1	4b	2	2	Type I EcoKI-like, Type IV AspBHI-like	Type II RM System SalI-like	Clinical, Newfoundland, CA	1963
OLM157	SAMN31902360	-	4b	2	2	Type I EcoKI-like, Type IV AspBHI-like	Type II RM System SalI-like	Clinical, Newfoundland, CA	1964
OLM77	SAMN31902396	PDS000126063.1	4b	2	2	Type I EcoKI-like, Type IV AspBHI-like	Type II RM System SalI-like	Clinical, Ontario, CA	1954
OLM78	SAMN31902397	PDS000126063.1	4b	2	2	Type I EcoKI-like, Type IV AspBHI-like	Type II RM System SalI-like	Clinical, Ontario, CA	1954
OLM85	SAMN31669759	-	4b	2	2	Type I EcoKI-like, Type IV AspBHI-like	Type II RM System SalI-like	Clinical, TX, USA	1953
PNUSAL001531	SAMN03838768	-	4b	2	2	Type I EcoKI-like, Type IV AspBHI-like	Type II RM System SalI-like	Human blood, NC, USA	6/6/15
PNUSAL002488	SAMN05789342	-	4b	2	2	Type I EcoKI-like, Type IV AspBHI-like	Type II RM System SalI-like	Human CSF, NC, USA	8/26/16
PNUSAL002849	SAMN05789343	PDS000025204.2	4b	2	2	Type I EcoKI-like, Type IV AspBHI-like	Type II RM System SalI-like	Human blood, USA	2017
RM17192	SAMN14153358	PDS000095176.1	4b	2	2	Type I EcoKI-like, Type IV AspBHI-like	Type II RM System SalI-like	Salinas Water Shed, CA, USA	3/17/12
RM19654	SAMN21154194	-	4b	2	2	Type I EcoKI-like, Type IV AspBHI-like	Type II RM System SalI-like	Salinas Water Shed, CA, USA	3/6/13
RM20095	SAMN14165419	PDS000003244.64	4b	2	2	Type I EcoKI-like, Type IV AspBHI-like	Type II RM System SalI-like	Salinas Water Shed, CA, USA	1/26/15
SK1277	SAMN18248184	PDS000083091.2	4b	2	2	Type I EcoKI-like, Type IV AspBHI-like	Type II RM System SalI-like	Floor drain, Plant A	12/1/03
SK3956	SAMN32048155	PDS000003259.4	4b	2	2	Type I EcoKI-like, Type IV AspBHI-like	Type II RM System SalI-like	Human blood, TX, USA Frozen Vegetable	1/29/94
SK5280	SAMN32048156	PDS000003259.4	4b	2	2	Type I EcoKI-like, Type IV AspBHI-like	Type II RM System SalI-like	Human gastric, TX, USA Frozen Vegetable	1/29/94
SK5378	SAMN32048158	PDS000003259.4	4b	2	2	Type I EcoKI-like, Type IV AspBHI-like	Type II RM System SalI-like	Human, TX, USA Frozen Vegetable	2/7/94
SK80	SAMN18248156	PDS000083091.2	4b	2	2	Type I EcoKI-like, Type IV AspBHI-like	Type II RM System SalI-like	Floor drain, Plant A	4/1/04
OLM11	SAMN05717795	-	4b	48	2	Type I EcoKI-like, Type IV AspBHI-like	Type II RM System SalI-like	Clinical, infant, CT, USA	1933
4b1	SAMN33565128	PDS000003255.61	4b	145	2	Type I EcoKI-like, Type IV AspBHI-like	Type II RM System SalI-like	Human CSF, Germany	1962
CFSAN092770	SAMN14164078	PDS000000333.30	4b	782	2	Type II RM System LmoJ3	NA	Salinas Water Shed, CA, USA	3/22/16
CFSAN093485	SAMN14125551	-	4b	782	2	Type II RM System LmoJ3	NA	Salinas Water Shed, CA, USA	9/27/16
PNUSAL000395	SAMN02422948	-	4b	782	2	Type II RM System LmoJ3	NA	Clinical	2013
PNUSAL001042	SAMN03093499	PDS000000333.30	4b	782	2	Type II RM System LmoJ3	NA	Human blood, TX, USA	9/4/14
PNUSAL001307	SAMN03288123	-	4b	782	2	Type II RM System LmoJ3	NA	Human blood, MD, USA	12/12/14
PNUSAL001515	SAMN03838751	PDS000098159.1	4b	782	2	Type II RM System LmoJ3	NA	Human blood, CT, USA	5/28/15
PNUSAL002350	SAMN05504542	PDS000000333.30	4b	782	2	Type II RM System LmoJ3	NA	Human blood, MN, USA	7/17/16
PNUSAL002394	SAMN05574634	PDS000000333.30	4b	782	2	Type II RM System LmoJ3	NA	Human blood, TX, USA	7/26/16
PNUSAL002732	SAMN06198147	PDS000000333.30	4b	782	2	Type II RM System LmoJ3	NA	Human blood, IN, USA	2016
PNUSAL003280	SAMN07554674	-	4b	782	2	Type II RM System LmoJ3	NA	Human pleural fluid, VA, USA	8/11/17
PNUSAL003431	SAMN07972810	-	4b	782	2	Type II RM System LmoJ3	NA	Human blood, GA, USA	9/7/17
PNUSAL004174	SAMN09791437	-	4b	782	2	Type II RM System LmoJ3	NA	Human forearm pustule, CT, USA	7/20/18
RM19400	SAMN14163651	PDS000000333.30	4b	782	2	Type II RM System LmoJ3	NA	Salinas Water Shed, CA, USA	6/21/12
RM19867	SAMN21103953	PDS000000333.30	4b	782	2	Type II RM System LmoJ3	NA	Salinas Water Shed, CA, USA	3/1/14
RM20008	SAMN14163111	-	4b	782	2	Type II RM System LmoJ3	NA	Salinas Water Shed, CA, USA	12/3/14
RM20270	SAMN14162990	PDS000000333.30	4b	782	2	Type II RM System LmoJ3	NA	Salinas Water Shed, CA, USA	11/17/15
PNUSAL000663	SAMN02744514	PDS000000299.9	4b	1039	2	Type II RM System LmoJ3	NA	Clinical. USA	4/12/14
PNUSAL000760	SAMN02854684	PDS000025463.1	4b	1039	2	Type II RM System LmoJ3	NA	Human blood, USA	10/3/02
PNUSAL000816	SAMN02924367	PDS000000299.9	4b	1039	2	Type II RM System LmoJ3	NA	Human blood, USA	1/19/12
PNUSAL000817	SAMN02924368	PDS000000299.9	4b	1039	2	Type II RM System LmoJ3	NA	Clinical. USA	2/8/13
PNUSAL000823	SAMN02924349	PDS000000299.9	4b	1039	2	Type II RM System LmoJ3	NA	Human blood, NY, USA	2/13/13
PNUSAL000824	SAMN02924350	PDS000000299.9	4b	1039	2	Type II RM System LmoJ3	NA	Human blood, NY, USA	3/1/13
PNUSAL000825	SAMN02924351	PDS000000299.9	4b	1039	2	Type II RM System LmoJ3	NA	Clinical. USA	4/20/13
PNUSAL000974	SAMN03067781	PDS000000299.9	4b	1039	2	Type II RM System LmoJ3	NA	Human blood, NC, USA	7/31/14
PNUSAL001014	SAMN03093471	PDS000000299.9	4b	1039	2	Type II RM System LmoJ3	NA	Human pleural fluid, NC, USA	8/22/14
PNUSAL001015	SAMN03093472	PDS000000299.9	4b	1039	2	Type II RM System LmoJ3	NA	Human pleural fluid, NC, USA	8/22/14
PNUSAL001044	SAMN03093501	PDS000000299.9	4b	1039	2	Type II RM System LmoJ3	NA	Human blood, NC, USA	8/22/14
PNUSAL003269	SAMN07522649	-	4b	1039	2	Type II RM System LmoJ3	NA	Human CSF, USA	7/23/17
RM18309	SAMN21154443	-	4b	1039	2	Type II RM System LmoJ3	NA	Salinas Water Shed, CA, USA	10/10/12
SK2835	SAMEA112170620	-	4b	1039	2	Type II RM System LmoJ3	NA	Clinical CSF, NC Buncombe	7/14/07
SKB111	SAMN17815132	PDS000000299.9	4b	1039	2	Type II RM System LmoJ3	NA	Bear isolate, NC, USA	7/30/14
SKB112	SAMN17814387	PDS000000299.9	4b	1039	2	Type II RM System LmoJ3	NA	Bear isolate, NC, USA	7/30/14
SKB121	SAMN17814170	PDS000000299.9	4b	1039	2	Type II RM System LmoJ3	NA	Bear isolate, NC, USA	8/20/14
SKB297	SAMN08183165	PDS000025463.1	4b	1039	2	Type II RM System LmoJ3	NA	Bear isolate, NC, USA	6/22/15
SKB461	SAMN08183152	PDS000000299.9	4b	1039	2	Type II RM System LmoJ3	NA	Bear isolate, NC, USA	5/12/16
SKB537	SAMN08183140	PDS000000299.9	4b	1039	2	Type II RM System LmoJ3	NA	Bear isolate, NC, USA	6/4/16
SKB542	SAMN08183154	PDS000000299.9	4b	1039	2	Type II RM System LmoJ3	NA	Bear isolate, NC, USA	7/6/16
RM19858	SAMN21059837	-	4b	2125	2	Type I EcoKI-like, Type IV AspBHI-like	Type II RM System SalI-like	Salinas Water Shed, CA, USA	2/10/14
OLM144	SAMN31902355	PDS000003255.58	4b	2998	2	Type I EcoKI-like, Type IV AspBHI-like	Type II RM System SalI-like	Clinical, Brazil	1961
2011L-2555	SAMN03761789	PDS000024426.17	4b	4	4	None	NA	Human blood, GA, USA	7/16/11
2012L-5091	SAMN03856980	-	4b	4	4	None	NA	Human blood, OR, USA	2/10/12
CFSAN092754	SAMN14163116	PDS000003232.57	4b	4	4	None	NA	Salinas Water Shed, CA, USA	3/8/16
OLM36	SAMN31902368	PDS000126065.1	4b	4	4	None	NA	Clinical, Argentina	1940
OLM44	SAMN31902375	PDS000126065.1	4b	4	4	None	NA	Ferret, USA	1950
PNUSAL000020	SAMN02265451	PDS000025194.2	4b	4	4	None	NA	Human blood, IL, USA	6/2/13
PNUSAL000323	SAMN02400140	PDS000071530.1	4b	4	4	None	NA	Human blood, VA, USA	10/9/13
PNUSAL001444	SAMN03755227	PDS000003232.57	4b	4	4	None	NA	Human blood, ID, USA	4/14/15
RM16892	SAMN14151424	PDS000003232.57	4b	4	4	None	NA	Salinas Water Shed, CA, USA	2/22/12
RM19698	SAMN21154567	-	4b	4	4	None	NA	Salinas Water Shed, CA, USA	4/17/13
RM19847	SAMN21059829	-	4b	4	4	None	NA	Salinas Water Shed, CA, USA	2/10/14
RM20144	SAMN14163237	PDS000058459.1	4b	4	4	None	NA	Salinas Water Shed, CA, USA	3/24/15
SK3564	SAMN32046191	PDS000127494.1	4b	4	4	None	NA	Canine pleural fluid, NC, USA	5/5/16
OLM12	SAMN31902406	PDS000094040.2	4b	118	4	None	NA	Clinical, CT, USA	1934
PNUSAL000122	SAMN02351377	PDS000024881.28	4b	219	4	None	NA	Human blood, NY, USA	7/22/13
PNUSAL001657	SAMN04025314	PDS000024628.1	4b	219	4	None	NA	Human blood, IL, USA	8/2/15
PNUSAL002795	SAMN06274086	-	4b	219	4	None	NA	Human, USA	2016
RM18314	SAMN21154444	PDS000095174.1	4b	219	4	None	NA	Salinas Water Shed, CA, USA	1/2/13
RM19645	SAMN21144212	PDS000095174.1	4b	219	4	None	NA	Salinas Water Shed, CA, USA	2/20/13
SKB134	SAMN31821589	PDS000080468.2	4b	631	4	None	NA	Bear isolate, NC, USA	9/4/14
SKB444	SAMN08183178	PDS000080468.1	4b	631	4	None	NA	Bear isolate, NC, USA	5/12/16
SKB467	SAMN17815082	PDS000080468.1	4b	631	4	None	NA	Bear isolate, NC, USA	5/12/16
OLM30	SAMN31902366	-	4b	2967	4	None	NA	Clinical, Uruguay	1938
FSIS11704411	SAMN07722642	PDS000024683.18	4b	6	6	Type IV mcrB-like	NA	Product-RTE-Fully Cooked, Diced/Shredded-Chicken	2017
FSIS1504137	SAMN04091141	PDS000024683.18	4b	6	6	Type IV mcrB-like	NA	Product-RTE-Salt Cured, Deli Sliced-Turkey	2015
H7858	SAMN02415269	PDS000024683.17	4b	6	6	Type IV mcrB-like	NA	Hot dog outbreak	1998
L0327	SAMEA110694920	PDS000025190.5	4b	6	6	Type IV mcrB-like	NA	sponge of post chill carcasses	10/2/03
L0623	SAMEA110694922	PDS000025190.5	4b	6	6	Type IV mcrB-like	NA	Yellow ladder #14 at turkey dip tank	2/25/04
L0720	SAMEA110694924	PDS000025190.5	4b	6	6	Type IV mcrB-like	NA	floor drain, next to salting station	5/18/04
L0724	SAMEA110694925	PDS000025190.5	4b	6	6	Type IV mcrB-like	NA	eqpt, bin by salter	5/18/04
L0928	SAMEA110694926	PDS000025190.5	4b	6	6	Type IV mcrB-like	NA	empty bin cart @turkey chill enterance	8/19/04
L0929	SAMEA110694927	PDS000025190.5	4b	6	6	Type IV mcrB-like	NA	mats @ turkey soak rehang	8/19/04
L0930	SAMEA110694928	PDS000025190.5	4b	6	6	Type IV mcrB-like	NA	liver cut up table	8/19/04
PNUSAL000294	SAMN02383880	PDS000024685.56	4b	6	6	Type IV mcrB-like	NA	Human blood, NC, USA	9/9/13
PNUSAL000359	SAMN02400168	PDS000024685.56	4b	6	6	Type IV mcrB-like	NA	Human blood, NC, USA	9/23/13
PNUSAL000435	SAMN02429388	PDS000024685.56	4b	6	6	Type IV mcrB-like	NA	Human CSF, NC, USA	11/8/13
PNUSAL000515	SAMN02582708	PDS000024685.56	4b	6	6	Type IV mcrB-like	NA	Human blood, NC, USA	12/5/13
PNUSAL000868	SAMN02950474	PDS000025089.16	4b	6	6	Type IV mcrB-like	NA	Human blood, CA, USA	7/6/14
PNUSAL001098	SAMN03165794	PDS000025089.16	4b	6	6	Type IV mcrB-like	NA	Human blood, CA, USA	9/18/14
PNUSAL001375	SAMN03565620	PDS000025089.16	4b	6	6	Type IV mcrB-like	NA	Human stool, CA, USA	1/5/15
PNUSAL001525	SAMN03838764	-	4b	6	6	Type IV mcrB-like	NA	Human wound, NC, USA	5/28/15
PNUSAL001567	SAMN03922741	PDS000025089.16	4b	6	6	Type IV mcrB-like	NA	Human, CO, USA	6/28/15
SK1106	SAMN18248916	-	4b	6	6	Type IV mcrB-like	NA	Floor drain, Plant A	9/1/03
SK1117	SAMN18248712	PDS000025549.3	4b	6	6	Type IV mcrB-like	NA	Floor drain, Plant A	9/1/03
SK1493	SAMN18248187	PDS000025190.4	4b	6	6	Type IV mcrB-like	NA	Overhead pipe, Plant B	8/1/03
SK1495	SAMN18248170	PDS000025190.4	4b	6	6	Type IV mcrB-like	NA	Floor, Plant B	10/1/03
SK1498	SAMN18248707	PDS000025190.4	4b	6	6	Type IV mcrB-like	NA	Dip tank, Plant B	10/1/03
SK1506	SAMN18248928	PDS000025190.4	4b	6	6	Type IV mcrB-like	NA	Sink and hose, Plant B	5/1/04
SK1513	SAMN18248666	PDS000025190.4	4b	6	6	Type IV mcrB-like	NA	Floor, Plant B	5/1/04
SK2688	SAMN18248923	-	4b	6	6	Type IV mcrB-like	NA	Conveyer belt, Plant D	3/1/06
2007-0904	SAMN32091924	PDS000126878.1	4b	382	183	Type I EcoKI-like, Type IV AspBHI-like, Type IV mcrB-like	NA	Clinical, NC	11/1/07
CFSAN092752	SAMN14163118	PDS000024934.75	4b	382	183	Type I EcoKI-like, Type IV AspBHI-like, Type IV mcrB-like	NA	Salinas Water Shed, CA, USA	3/8/16
CFSAN093414	SAMN13795845	PDS000024934.75	4b	382	183	Type I EcoKI-like, Type IV AspBHI-like, Type IV mcrB-like	NA	Salinas Water Shed, CA, USA	5/18/16
CFSAN993442	SAMN13996922	PDS000024934.75	4b	382	183	Type I EcoKI-like, Type IV AspBHI-like, Type IV mcrB-like	NA	Salinas Water Shed, CA, USA	6/28/16
FSIS21720688	SAMN08130140	PDS000024934.75	4b	382	183	Type I EcoKI-like, Type IV AspBHI-like, Type IV mcrB-like	NA	RTE Salad spread	7/18/21
J3913	SAMN26976672	PDS000024934.87	4b	382	183	Type I EcoKI-like, Type IV AspBHI-like, Type IV mcrB-like	NA	IN, CDC	1/1/06
JJ50	SAMN32046190	PDS000024934.94	4b	382	183	Type I EcoKI-like, Type IV AspBHI-like, Type IV mcrB-like	NA	Duke Lemur Center	10/5/21
PNUSAL000113	SAMN02317151	PDS000024934.87	4b	382	183	Type I EcoKI-like, Type IV AspBHI-like, Type IV mcrB-like	NA	Human blood, OH	7/13/21
PNUSAL000137	SAMN02351391	PDS000024934.87	4b	382	183	Type I EcoKI-like, Type IV AspBHI-like, Type IV mcrB-like	NA	Human blood, USA	8/1/13
PNUSAL000441	SAMN02429381	PDS000024934.87	4b	382	183	Type I EcoKI-like, Type IV AspBHI-like, Type IV mcrB-like	NA	Human blood, USA	11/9/13
PNUSAL000730	SAMN02854695	-	4b	382	183	Type I EcoKI-like, Type IV AspBHI-like, Type IV mcrB-like	NA	Human blood, SC, USA Stone Fruit	5/8/14
PNUSAL000870	SAMN02950476	PDS000024934.87	4b	382	183	Type I EcoKI-like, Type IV AspBHI-like, Type IV mcrB-like	NA	Human blood, MA, USA Stone Fruit	7/3/14
PNUSAL000972	SAMN03067780	PDS000024934.87	4b	382	183	Type I EcoKI-like, Type IV AspBHI-like, Type IV mcrB-like	NA	Human	2014
PNUSAL001067	SAMN03760843	PDS000024934.87	4b	382	183	Type I EcoKI-like, Type IV AspBHI-like, Type IV mcrB-like	NA	Human, USA	2015
PNUSAL001166	SAMN03253369	PDS000024934.87	4b	382	183	Type I EcoKI-like, Type IV AspBHI-like, Type IV mcrB-like	NA	Placenta, Caramel Apple, CDC	11/14/21
PNUSAL001195	SAMN03253395	PDS000024934.87	4b	382	183	Type I EcoKI-like, Type IV AspBHI-like, Type IV mcrB-like	NA	Human blood	11/14/21
PNUSAL001598	SAMN03976210	PDS000024934.87	4b	382	183	Type I EcoKI-like, Type IV AspBHI-like, Type IV mcrB-like	NA	Hip, CDC	7/15/21
PNUSAL001751	SAMN04102322	PDS000024934.87	4b	382	183	Type I EcoKI-like, Type IV AspBHI-like, Type IV mcrB-like	NA	Human blood, NY, USA	8/29/15
PNUSAL001765	SAMN04147145	PDS000024934.87	4b	382	183	Type I EcoKI-like, Type IV AspBHI-like, Type IV mcrB-like	NA	Human CSF, IN, USA	9/7/15
PNUSAL001827	SAMN04287730	PDS000024934.87	4b	382	183	Type I EcoKI-like, Type IV AspBHI-like, Type IV mcrB-like	NA	Human blood, MI, USA	1/14/13
PNUSAL001833	SAMN04263439	PDS000024934.87	4b	382	183	Type I EcoKI-like, Type IV AspBHI-like, Type IV mcrB-like	NA	Human CSF, NY, USA	9/28/15
PNUSAL001885	SAMN04287743	PDS000024934.87	4b	382	183	Type I EcoKI-like, Type IV AspBHI-like, Type IV mcrB-like	NA	Human blood	11/15/21
PNUSAL002001	SAMN04450674	PDS000024934.87	4b	382	183	Type I EcoKI-like, Type IV AspBHI-like, Type IV mcrB-like	NA	Human blood, USA	11/15/21
PNUSAL002310	SAMN05413943	PDS000024934.87	4b	382	183	Type I EcoKI-like, Type IV AspBHI-like, Type IV mcrB-like	NA	Human blood, USA	6/19/16
PNUSAL002615	SAMN06014753	PDS000024934.87	4b	382	183	Type I EcoKI-like, Type IV AspBHI-like, Type IV mcrB-like	NA	Clinical. USA	10/8/16
PNUSAL002703	SAMN06090688	PDS000024934.87	4b	382	183	Type I EcoKI-like, Type IV AspBHI-like, Type IV mcrB-like	NA	Human	2016
PNUSAL003346	SAMN07646330	PDS000024934.87	4b	382	183	Type I EcoKI-like, Type IV AspBHI-like, Type IV mcrB-like	NA	Human blood	8/17/21
PNUSAL003389	SAMN08051470	PDS000024934.87	4b	382	183	Type I EcoKI-like, Type IV AspBHI-like, Type IV mcrB-like	NA	Human blood, USA	10/22/17
PNUSAL003445	SAMN07748046	PDS000024934.87	4b	382	183	Type I EcoKI-like, Type IV AspBHI-like, Type IV mcrB-like	NA	Clinical. USA	9/14/17
PNUSAL003446	SAMN07757172	PDS000024934.87	4b	382	183	Type I EcoKI-like, Type IV AspBHI-like, Type IV mcrB-like	NA	Clinical. USA	9/19/17
PNUSAL003618	SAMN08161529	-	4b	382	183	Type I EcoKI-like, Type IV AspBHI-like, Type IV mcrB-like	NA	Human blood, NC	11/17/21
RM15666	SAMN14154841	PDS000024934.75	4b	382	183	Type I EcoKI-like, Type IV AspBHI-like, Type IV mcrB-like	NA	Alisal inlet to Carr Lake, CA, USA	1/11/12
RM15668	SAMN14154929	PDS000024934.75	4b	382	183	Type I EcoKI-like, Type IV AspBHI-like, Type IV mcrB-like	NA	Salinas Water Shed, CA, USA	1/23/12
RM16540	SAMN14152223	PDS000024934.75	4b	382	183	Type I EcoKI-like, Type IV AspBHI-like, Type IV mcrB-like	NA	Gabilan at Crazy Horse, CA, USA	3/26/12
RM16541	SAMN14151953	PDS000024934.75	4b	382	183	Type I EcoKI-like, Type IV AspBHI-like, Type IV mcrB-like	NA	Salinas Water Shed, CA, USA	4/11/12
RM16542	SAMN14151937	PDS000024934.75	4b	382	183	Type I EcoKI-like, Type IV AspBHI-like, Type IV mcrB-like	NA	Carr Lake outlet, CA, USA	4/11/12
RM16544	SAMN14151943	PDS000024934.75	4b	382	183	Type I EcoKI-like, Type IV AspBHI-like, Type IV mcrB-like	NA	Alisal inlet to Carr Lake, CA, USA	4/24/12
RM16553	SAMN14155237	PDS000024934.75	4b	382	183	Type I EcoKI-like, Type IV AspBHI-like, Type IV mcrB-like	NA	Reclaim at Victor, CA, USA	6/21/12
RM16556	SAMN14155275	PDS000024934.75	4b	382	183	Type I EcoKI-like, Type IV AspBHI-like, Type IV mcrB-like	NA	Carr Lake outlet, CA, USA	8/2/12
RM19629	SAMN21154457	PDS000024934.75	4b	382	183	Type I EcoKI-like, Type IV AspBHI-like, Type IV mcrB-like	NA	Salinas Water Shed, CA, USA	2/13/13
RM19632	SAMN21154446	PDS000024934.75	4b	382	183	Type I EcoKI-like, Type IV AspBHI-like, Type IV mcrB-like	NA	Salinas Water Shed, CA, USA	2/13/13
RM19751	SAMN14154279	PDS000024934.75	4b	382	183	Type I EcoKI-like, Type IV AspBHI-like, Type IV mcrB-like	NA	Salinas Water Shed, CA, USA	6/12/13
RM19806	SAMN14159046	PDS000024934.75	4b	382	183	Type I EcoKI-like, Type IV AspBHI-like, Type IV mcrB-like	NA	Salinas Water Shed, CA, USA	11/20/13
RM20010	SAMN14162515	PDS000024934.75	4b	382	183	Type I EcoKI-like, Type IV AspBHI-like, Type IV mcrB-like	NA	Salinas Water Shed, CA, USA	12/3/14
RM20164	SAMN14164754	PDS000024934.75	4b	382	183	Type I EcoKI-like, Type IV AspBHI-like, Type IV mcrB-like	NA	Salinas Water Shed, CA, USA	4/8/15
RM20165	SAMN14164749	PDS000024934.75	4b	382	183	Type I EcoKI-like, Type IV AspBHI-like, Type IV mcrB-like	NA	Salinas Water Shed, CA, USA	4/8/15
RM20249	SAMN14162434	PDS000024934.75	4b	382	183	Type I EcoKI-like, Type IV AspBHI-like, Type IV mcrB-like	NA	Salinas Water Shed, CA, USA	11/4/15
RM20310	SAMN14163247	PDS000024934.75	4b	382	183	Type I EcoKI-like, Type IV AspBHI-like, Type IV mcrB-like	NA	Salinas Water Shed, CA, USA	12/28/15
RM20327	SAMN14164734	PDS000058447.2	4b	382	183	Type I EcoKI-like, Type IV AspBHI-like, Type IV mcrB-like	NA	Salinas Water Shed, CA, USA	1/6/16
SKB634	SAMN17814187	-	4b	382	183	Type I EcoKI-like, Type IV AspBHI-like, Type IV mcrB-like	NA	Bear isolate, NC, USA	8/16/21
2012L-5406	SAMN03897600	PDS000024967.94	4b	217	217	Type I EcoKI-like, Type IV AspBHI-like, Type IV mcrB-like	NA	Human blood, OR, USA	8/10/12
2012L-5477	SAMN03763859	PDS000024967.94	4b	217	217	Type I EcoKI-like, Type IV AspBHI-like, Type IV mcrB-like	NA	Human blood, NY, USA	3/23/12
CFSAN092731	SAMN14163163	PDS000024967.94	4b	217	217	Type I EcoKI-like, Type IV AspBHI-like, Type IV mcrB-like	NA	Salinas Water Shed, CA, USA	2/23/16
CFSAN093462	SAMN13997310	PDS000024967.94	4b	217	217	Type I EcoKI-like, Type IV AspBHI-like, Type IV mcrB-like	NA	Salinas Water Shed, CA, USA	8/3/16
J2823	SAMN03755214	PDS000024967.94	4b	217	217	Type I EcoKI-like, Type IV AspBHI-like, Type IV mcrB-like	NA	Human blood, CA, USA	12/10/03
J3976	SAMN26976673	PDS000024967.106	4b	217	217	Type I EcoKI-like, Type IV AspBHI-like, Type IV mcrB-like	NA	MA, USA	2006
J4961	SAMN03757635	PDS000024967.94	4b	217	217	Type I EcoKI-like, Type IV AspBHI-like, Type IV mcrB-like	NA	Human blood, NY, USA	10/31/07
JJ44	SAMN31927230	PDS000024967.106	4b	217	217	Type I EcoKI-like, Type IV AspBHI-like, Type IV mcrB-like	NA	Crabtree Creek	7/12/21
PNUSAL000305	SAMN02582682	PDS000024967.103	4b	217	217	Type I EcoKI-like, Type IV AspBHI-like, Type IV mcrB-like	NA	Human blood, NY, USA	2/2/13
PNUSAL000712	SAMN02808707	PDS000024967.103	4b	217	217	Type I EcoKI-like, Type IV AspBHI-like, Type IV mcrB-like	NA	Human blood, VA, USA	5/8/14
RM15647	SAMN14154933	PDS000024967.94	4b	217	217	Type I EcoKI-like, Type IV AspBHI-like, Type IV mcrB-like	NA	Salinas Water Shed, CA, USA	2011
RM15685	SAMN14151894	PDS000024967.94	4b	217	217	Type I EcoKI-like, Type IV AspBHI-like, Type IV mcrB-like	NA	Salinas Water Shed, CA, USA	2012
RM16547	SAMN14155034	PDS000024967.94	4b	217	217	Type I EcoKI-like, Type IV AspBHI-like, Type IV mcrB-like	NA	Salinas Water Shed, CA, USA	2012
RM16559	SAMN14154936	PDS000024967.94	4b	217	217	Type I EcoKI-like, Type IV AspBHI-like, Type IV mcrB-like	NA	Salinas Water Shed, CA, USA	2012
RM17167	SAMN14154723	PDS000024967.94	4b	217	217	Type I EcoKI-like, Type IV AspBHI-like, Type IV mcrB-like	NA	Salinas Water Shed, CA, USA	3/14/12
RM17242	SAMN21154459	PDS000024967.94	4b	217	217	Type I EcoKI-like, Type IV AspBHI-like, Type IV mcrB-like	NA	Salinas Water Shed, CA, USA	3/26/12
RM19588	SAMN21154428	PDS000024967.94	4b	217	217	Type I EcoKI-like, Type IV AspBHI-like, Type IV mcrB-like	NA	Salinas Water Shed, CA, USA	1/29/13
RM19784	SAMN14163022	PDS000024967.94	4b	217	217	Type I EcoKI-like, Type IV AspBHI-like, Type IV mcrB-like	NA	Salinas Water Shed, CA, USA	8/21/13
RM19889	SAMN21155009	PDS000024967.94	4b	217	217	Type I EcoKI-like, Type IV AspBHI-like, Type IV mcrB-like	NA	Salinas Water Shed, CA, USA	4/2/14
RM20294	SAMN14163348	PDS000024967.94	4b	217	217	Type I EcoKI-like, Type IV AspBHI-like, Type IV mcrB-like	NA	Salinas Water Shed, CA, USA	12/15/15
SK2891	SAMN32048144	PDS000052465.2	4b	217	217	Type I EcoKI-like, Type IV AspBHI-like, Type IV mcrB-like	NA	RI, USA	2006
SK3161	SAMN32048147	-	4b	217	217	Type I EcoKI-like, Type IV AspBHI-like, Type IV mcrB-like	NA	PA, USA	2008
SK5281	SAMN32048157	PDS000024967.107	4b	217	217	Type I EcoKI-like, Type IV AspBHI-like, Type IV mcrB-like	NA	Human blood, TX, USA Frozen Vegetable	1/29/94
SKWL276	SAMN17815097	PDS000024967.94	4b	217	217	Type I EcoKI-like, Type IV AspBHI-like, Type IV mcrB-like	NA	Rocky Branch Creek Miller Side, Debris	7/10/17
SKWL280	SAMN17815096	PDS000024967.94	4b	217	217	Type I EcoKI-like, Type IV AspBHI-like, Type IV mcrB-like	NA	Rocky Branch Creek Miller Side, Debris	7/10/17
F8027	SAMN09198356	PDS000037539.4	4b	194	315	Type I EcoKI-like, Type IV AspBHI-like	NA	Food celery	2010
#5 MI 6	SAMN32042404	PDS000136221.1	4b	388	388	Type I EcoKI-like, Type IV AspBHI-like, Type IV mcrB-like	NA	CO2 table - and 2 other (slide + diverter)	4/12/05
2011L-2639	SAMN03763861	-	4b	388	388	Type I EcoKI-like, Type IV AspBHI-like, Type IV mcrB-like	NA	Human blood, MA, USA	8/16/11
PNUSAL000029	SAMN02265460	-	4b	388	388	Type I EcoKI-like, Type IV AspBHI-like, Type IV mcrB-like	NA	Human, NC, USA	6/6/13
PNUSAL000146	SAMN02351402	PDS000026484.4	4b	388	388	Type I EcoKI-like, Type IV AspBHI-like, Type IV mcrB-like	NA	Human blood, PA, USA	7/30/13
PNUSAL000881	SAMN02950484	PDS000025477.14	4b	388	388	Type I EcoKI-like, Type IV AspBHI-like, Type IV mcrB-like	NA	Human blood, MA, USA	7/11/14
SK2509	SAMEA110694912	PDS000136221.1	4b	388	388	Type I EcoKI-like, Type IV AspBHI-like, Type IV mcrB-like	NA	Cage dumper slide, Plant D	3/1/06
SKB123	SAMN17814135	-	4b	388	388	Type I EcoKI-like, Type IV AspBHI-like, Type IV mcrB-like	NA	Bear isolate, NC, USA	8/20/14
SKB578	SAMN17814246	PDS000080343.2	4b	388	388	Type I EcoKI-like, Type IV AspBHI-like, Type IV mcrB-like	NA	Bear isolate, NC, USA	7/27/16
SKB647	SAMN17814124	PDS000080343.2	4b	388	388	Type I EcoKI-like, Type IV AspBHI-like, Type IV mcrB-like	NA	Bear isolate, NC, USA	8/10/16
SKB676	SAMN17814142	PDS000080343.2	4b	388	388	Type I EcoKI-like, Type IV AspBHI-like, Type IV mcrB-like	NA	Bear isolate, NC, USA	9/7/16
SKB698	SAMN17815133	PDS000080343.2	4b	388	388	Type I EcoKI-like, Type IV AspBHI-like, Type IV mcrB-like	NA	Bear isolate, NC, USA	9/30/16
SKB769	SAMN17814282	PDS000080491.1	4b	388	388	Type I EcoKI-like, Type IV AspBHI-like, Type IV mcrB-like	NA	Bear isolate, NC, USA	5/23/17
SKB776	SAMN17814426	PDS000080491.1	4b	388	388	Type I EcoKI-like, Type IV AspBHI-like, Type IV mcrB-like	NA	Bear isolate, NC, USA	5/23/17
PNUSAL000523	SAMN02582716	PDS000098897.1	4b	558	388	Type IV mcrB-like	Type II RM System MboI-like	Human blood, CT, USA	12/10/13
PNUSAL001627	SAMN03996629	-	4b	558	388	Type IV mcrB-like	Type II RM System MboI-like	Human blood, NC, USA	7/25/15
PNUSAL001721	SAMN04116060	-	4b	558	388	Type IV mcrB-like	Type II RM System MboI-like	Human blood, NY, USA	8/29/15
PNUSAL001843	SAMN04263447	-	4b	558	388	Type IV mcrB-like	Type II RM System MboI-like	Human blood, NC, USA	10/21/15
PNUSAL001878	SAMN04287744	-	4b	558	388	Type IV mcrB-like	Type II RM System MboI-like	Human blood, NY, USA	10/21/15
PNUSAL002047	SAMN04528798	-	4b	558	388	Type IV mcrB-like	Type II RM System MboI-like	Human blood, GA, USA	1/21/16
PNUSAL002490	SAMN05789344	-	4b	558	388	Type IV mcrB-like	Type II RM System MboI-like	Human blood, NC, USA	8/28/16
PNUSAL002989	SAMN06898032	-	4b	558	388	Type IV mcrB-like	Type II RM System MboI-like	Human blood, NY, USA	4/6/17
WS1	SAMN32076368	PDS000003159.19	4b	558	388	Type IV mcrB-like	Type II RM System MboI-like	Fresh cheese outbreak	2000
PNUSAL002667	SAMN06049480	-	4b	824	388	None	NA	Human blood, NC, USA	11/2/16
PNUSAL003133	SAMN07361270	-	4b	824	388	None	NA	Human blood, NC, USA	6/5/17
PNUSAL003202	SAMN07427342	-	4b	824	388	None	NA	Human blood, NC, USA	6/3/17
J3115	SAMN26976682	-	4b	1257	388	Type II RM System LmoJ3	NA	Clinical blood, VA	8/20/04
SKB60	SAMN17815029	-	4b	2145	388	Type IV mcrB-like	Type II RM System MboI-like	Bear isolate, NC, USA	6/12/14
SKB61	SAMN31891311	PDS000125646.1	4b	2145	388	Type IV mcrB-like	Type II RM System MboI-like	Bear isolate, NC, USA	6/12/14
18-2b	SAMEA110694880	PDS000024310.6	4b	554	554	Type I EcoKI-like, Type IV AspBHI-like, Type IV mcrB-like	Type II RM System MboI-like	floor (under worker)	9/24/03
268b-1	SAMEA110694895	PDS000024310.6	4b	554	554	Type I EcoKI-like, Type IV AspBHI-like, Type IV mcrB-like	Type II RM System MboI-like	drain - osteo	10/21/04
491a-1	SAMEA110694906	PDS000024310.6	4b	554	554	Type I EcoKI-like, Type IV AspBHI-like, Type IV mcrB-like	Type II RM System MboI-like	chiller re-work table	3/29/06
CFSAN023957	SAMN03015673	PDS000024842.11	4b	554	554	Type I EcoKI-like, Type IV AspBHI-like, Type IV mcrB-like	NA	Mung bean sprout	8/14/14
CFSAN090859	SAMN31821797	PDS000024310.4	4b	554	554	Type I EcoKI-like, Type IV AspBHI-like, Type IV mcrB-like	Type II RM System MboI-like	drain - osteo	2/10/04
J3053	SAMN09764643	PDS000003172.96	4b	554	554	Type I EcoKI-like, Type IV AspBHI-like, Type IV mcrB-like	NA	Human blood, MI, USA	8/4/12
PNUSAL000017	SAMN02265448	PDS000024842.11	4b	554	554	Type I EcoKI-like, Type IV AspBHI-like, Type IV mcrB-like	NA	Human blood, IL, USA	4/23/13
PNUSAL000374	SAMN02400183	PDS000003172.96	4b	554	554	Type I EcoKI-like, Type IV AspBHI-like, Type IV mcrB-like	NA	Human blood, VA, USA	10/23/13
PNUSAL000613	SAMN02693864	-	4b	554	554	Type I EcoKI-like, Type IV AspBHI-like, Type IV mcrB-like	NA	Human CSF, NC, USA	2/21/14
PNUSAL000953	SAMN03013658	PDS000025037.29	4b	554	554	Type I EcoKI-like, Type IV AspBHI-like, Type IV mcrB-like	NA	Human blood, MA, USA	10/14/11
PNUSAL000968	SAMN03067776	PDS000024842.11	4b	554	554	Type I EcoKI-like, Type IV AspBHI-like, Type IV mcrB-like	NA	Human blood, USA	8/5/14
PNUSAL001249	SAMN03275492	PDS000024512.12	4b	554	554	Type I EcoKI-like, Type IV AspBHI-like, Type IV mcrB-like	Type II RM System MboI-like	Human blood, NC, USA	12/7/14
PNUSAL002078	SAMN04580841	PDS000024512.12	4b	554	554	Type I EcoKI-like, Type IV AspBHI-like, Type IV mcrB-like	Type II RM System MboI-like	Human blood, NC, USA	3/3/16
PNUSAL003040	SAMN07203312	PDS000024311.16	4b	554	554	Type I EcoKI-like, Type IV AspBHI-like, Type IV mcrB-like	NA	Human blood, NC, USA	3/24/17
PNUSAL003639	SAMN08161531	PDS000039067.1	4b	554	554	Type I EcoKI-like, Type IV AspBHI-like, Type IV mcrB-like	NA	Human blood, NC, USA	11/24/17
PNUSAL003692	SAMN08383739	PDS000024309.3	4b	554	554	Type I EcoKI-like, Type IV AspBHI-like, Type IV mcrB-like	Type II RM System MboI-like	Human CSF, NC, USA	11/29/17
SK1157	SAMN18248694	PDS000024310.3	4b	554	554	Type I EcoKI-like, Type IV AspBHI-like, Type IV mcrB-like	Type II RM System MboI-like	Floor drain, Plant A	4/1/05
SK2616	SAMN32042406	PDS000024310.6	4b	554	554	Type I EcoKI-like, Type IV AspBHI-like, Type IV mcrB-like	Type II RM System MboI-like	Table, Plant A	3/1/06
SK532	SAMN18248183	PDS000024310.3	4b	554	554	Type I EcoKI-like, Type IV AspBHI-like, Type IV mcrB-like	NA	Floor, Plant A	9/1/03
SK900	SAMN18248929	PDS000024310.3	4b	554	554	Type I EcoKI-like, Type IV AspBHI-like, Type IV mcrB-like	NA	Floor drain, Plant A	10/1/04
SKB103	SAMN17814186	PDS000024311.15	4b	554	554	Type I EcoKI-like, Type IV AspBHI-like, Type IV mcrB-like	NA	Bear isolate, NC, USA	7/15/17
SKB104	SAMN17815142	PDS000024311.15	4b	554	554	Type I EcoKI-like, Type IV AspBHI-like, Type IV mcrB-like	NA	Bear isolate, NC, USA	7/15/18
SKB155	SAMN08183187	PDS000024309.3	4b	554	554	Type I EcoKI-like, Type IV AspBHI-like, Type IV mcrB-like	Type II RM System MboI-like	Bear isolate, NC, USA	2/5/15
SKB361	SAMN17814247	PDS000024309.3	4b	554	554	Type I EcoKI-like, Type IV AspBHI-like, Type IV mcrB-like	Type II RM System MboI-like	Bear isolate, NC, USA	7/30/15
SKB373	SAMN17815086	-	4b	554	554	Type I EcoKI-like, Type IV AspBHI-like, Type IV mcrB-like	NA	Bear isolate, NC, USA	8/27/15
SKB379	SAMN08183174	PDS000048999.1	4b	554	554	Type I EcoKI-like, Type IV AspBHI-like, Type IV mcrB-like	NA	Bear isolate, NC, USA	10/9/15
SKB441	SAMN08183167	PDS000024309.3	4b	554	554	Type I EcoKI-like, Type IV AspBHI-like, Type IV mcrB-like	Type II RM System MboI-like	Bear isolate, NC, USA	5/2/16
SKB494	SAMN08183149	PDS000024311.15	4b	554	554	Type I EcoKI-like, Type IV AspBHI-like, Type IV mcrB-like	NA	Bear isolate, NC, USA	6/8/16
SKB543	SAMN08183144	-	4b	554	554	Type I EcoKI-like, Type IV AspBHI-like, Type IV mcrB-like	Type II RM System MboI-like	Bear isolate, NC, USA	7/16/16
SKB558	SAMN08183185	PDS000024311.15	4b	554	554	Type I EcoKI-like, Type IV AspBHI-like, Type IV mcrB-like	NA	Bear isolate, NC, USA	7/12/16
SKB614	SAMN17814196	PDS000024311.15	4b	554	554	Type I EcoKI-like, Type IV AspBHI-like, Type IV mcrB-like	NA	Bear isolate, NC, USA	7/27/16
SKB757	SAMN17814281	PDS000024309.3	4b	554	554	Type I EcoKI-like, Type IV AspBHI-like, Type IV mcrB-like	Type II RM System MboI-like	Bear isolate, NC, USA	5/5/17
SKB96	SAMN17814398	PDS000024309.3	4b	554	554	Type I EcoKI-like, Type IV AspBHI-like, Type IV mcrB-like	Type II RM System MboI-like	Bear isolate, NC, USA	7/15/14
SKB97	SAMN17814418	PDS000024309.3	4b	554	554	Type I EcoKI-like, Type IV AspBHI-like, Type IV mcrB-like	Type II RM System MboI-like	Bear isolate, NC, USA	7/15/14
SKB98	SAMN17814249	PDS000024309.3	4b	554	554	Type I EcoKI-like, Type IV AspBHI-like, Type IV mcrB-like	Type II RM System MboI-like	Bear isolate, NC, USA	7/15/14
SKWL220	SAMN17814421	PDS000003172.96	4b	554	554	Type I EcoKI-like, Type IV AspBHI-like, Type IV mcrB-like	NA	Rocky Branch Creek Sullivan Dr. Side, Debris	6/6/17
SKWL245	SAMN17814456	PDS000003172.96	4b	554	554	Type I EcoKI-like, Type IV AspBHI-like, Type IV mcrB-like	NA	Rocky Branch Creek Sullivan Dr. Side, Debris	6/6/17
SKB317	SAMN08183156	-	4b	999	554	Type I EcoKI-like, Type IV AspBHI-like, Type IV mcrB-like	NA	Bear isolate, NC, USA	6/24/15
SKB42	SAMN17815017	PDS000003174.51	4b	999	554	Type I EcoKI-like, Type IV AspBHI-like, Type IV mcrB-like	NA	Bear isolate, NC, USA	6/3/14
SKB43	SAMN31891307	PDS000003174.58	4b	999	554	Type I EcoKI-like, Type IV AspBHI-like, Type IV mcrB-like	NA	Bear isolate, NC, USA	6/6/14
SKB45	SAMN17814438	PDS000003174.51	4b	999	554	Type I EcoKI-like, Type IV AspBHI-like, Type IV mcrB-like	NA	Bear isolate, NC, USA	6/6/14
SKB46	SAMN31891308	PDS000003174.58	4b	999	554	Type I EcoKI-like, Type IV AspBHI-like, Type IV mcrB-like	NA	Bear isolate, NC, USA	6/6/14
SKB275	SAMN17814271	-	4b	1375	554	Type I EcoKI-like, Type IV AspBHI-like, Type IV mcrB-like	NA	Bear isolate, NC, USA	6/5/15
SKB321	SAMN08183142	PDS000024309.3	4b	1378	554	Type I EcoKI-like, Type IV AspBHI-like, Type IV mcrB-like	NA	Bear isolate, NC, USA	6/24/15
SKB329	SAMN08183159	PDS000024309.3	4b	1378	554	Type I EcoKI-like, Type IV AspBHI-like, Type IV mcrB-like	NA	Bear isolate, NC, USA	6/30/15
SKB337	SAMN08183157	PDS000024309.3	4b	1378	554	Type I EcoKI-like, Type IV AspBHI-like, Type IV mcrB-like	NA	Bear isolate, NC, USA	7/10/15
SKB341	SAMN17815092	PDS000024309.3	4b	1378	554	Type I EcoKI-like, Type IV AspBHI-like, Type IV mcrB-like	NA	Bear isolate, NC, USA	7/10/15
SKB349	SAMN17815134	PDS000024309.3	4b	1378	554	Type I EcoKI-like, Type IV AspBHI-like, Type IV mcrB-like	NA	Bear isolate, NC, USA	7/24/15
CFSAN093484	SAMN14149047	PDS000058430.30	4b	639	639	Type I EcoKI-like, Type IV AspBHI-like, Type IV mcrB-like	NA	Salinas Water Shed, CA, USA	9/27/16
J4696	SAMN09756855	PDS000058430.30	4b	639	639	Type I EcoKI-like, Type IV AspBHI-like, Type IV mcrB-like	NA	SD, USA	2007
PNUSAL000371	SAMN02400180	PDS000058430.30	4b	639	639	Type I EcoKI-like, Type IV AspBHI-like, Type IV mcrB-like	NA	Human blood, FL, USA	2013
PNUSAL000557	SAMN02615876	PDS000058430.30	4b	639	639	Type I EcoKI-like, Type IV AspBHI-like, Type IV mcrB-like	NA	Human fluid, FL, USA	1/2/14
RM15648	SAMN14155004	PDS000058430.30	4b	639	639	Type I EcoKI-like, Type IV AspBHI-like, Type IV mcrB-like	NA	Salinas Water Shed, CA, USA	12/14/11
RM15653	SAMN14155157	PDS000058430.30	4b	639	639	Type I EcoKI-like, Type IV AspBHI-like, Type IV mcrB-like	NA	Salinas Water Shed, CA, USA	2011
RM15657	SAMN14155012	PDS000058430.30	4b	639	639	Type I EcoKI-like, Type IV AspBHI-like, Type IV mcrB-like	NA	Salinas Water Shed, CA, USA	2012
RM15673	SAMN14153340	PDS000058430.30	4b	639	639	Type I EcoKI-like, Type IV AspBHI-like, Type IV mcrB-like	NA	Salinas Water Shed, CA, USA	2012
RM15677	SAMN14153333	PDS000058430.30	4b	639	639	Type I EcoKI-like, Type IV AspBHI-like, Type IV mcrB-like	NA	Salinas Water Shed, CA, USA	2012
RM15697	SAMN14152252	PDS000058430.30	4b	639	639	Type I EcoKI-like, Type IV AspBHI-like, Type IV mcrB-like	NA	Salinas Water Shed, CA, USA	2012
RM16545	SAMN14152091	PDS000058430.30	4b	639	639	Type I EcoKI-like, Type IV AspBHI-like, Type IV mcrB-like	NA	Salinas Water Shed, CA, USA	2012
RM16546	SAMN14155132	PDS000058430.30	4b	639	639	Type I EcoKI-like, Type IV AspBHI-like, Type IV mcrB-like	NA	Salinas Water Shed, CA, USA	2012
RM16548	SAMN14155119	PDS000058430.30	4b	639	639	Type I EcoKI-like, Type IV AspBHI-like, Type IV mcrB-like	NA	Salinas Water Shed, CA, USA	2012
RM16549	SAMN14154946	PDS000058430.30	4b	639	639	Type I EcoKI-like, Type IV AspBHI-like, Type IV mcrB-like	NA	Salinas Water Shed, CA, USA	2012
RM16552	SAMN14154903	PDS000058430.30	4b	639	639	Type I EcoKI-like, Type IV AspBHI-like, Type IV mcrB-like	NA	Salinas Water Shed, CA, USA	2012
RM16555	SAMN14155266	PDS000058430.30	4b	639	639	Type I EcoKI-like, Type IV AspBHI-like, Type IV mcrB-like	NA	Salinas Water Shed, CA, USA	2012
RM19321	SAMN21122987	PDS000058430.30	4b	639	639	Type I EcoKI-like, Type IV AspBHI-like, Type IV mcrB-like	NA	Salinas Water Shed, CA, USA	3/8/12
RM19715	SAMN21154485	PDS000058430.30	4b	639	639	Type I EcoKI-like, Type IV AspBHI-like, Type IV mcrB-like	NA	Salinas Water Shed, CA, USA	5/1/13
RM20143	SAMN14163230	PDS000058430.30	4b	639	639	Type I EcoKI-like, Type IV AspBHI-like, Type IV mcrB-like	NA	Salinas Water Shed, CA, USA	3/24/15
RM20230	SAMN14162718	PDS000058430.30	4b	639	639	Type I EcoKI-like, Type IV AspBHI-like, Type IV mcrB-like	NA	Salinas Water Shed, CA, USA	9/10/15
RM20278	SAMN14163250	PDS000058430.30	4b	639	639	Type I EcoKI-like, Type IV AspBHI-like, Type IV mcrB-like	NA	Salinas Water Shed, CA, USA	12/1/15
RM20334	SAMN14163668	PDS000058430.30	4b	639	639	Type I EcoKI-like, Type IV AspBHI-like, Type IV mcrB-like	NA	Salinas Water Shed, CA, USA	1/6/16
SK2710	SAMN32042408	-	4b	639	639	Type I EcoKI-like, Type IV AspBHI-like, Type IV mcrB-like	NA	Food, cheese	2006
SK2747	SAMN32048143	PDS000058430.35	4b	639	639	Type I EcoKI-like, Type IV AspBHI-like, Type IV mcrB-like	NA	IL, USA	2004
SK3174	SAMN32048148	PDS000058430.35	4b	639	639	Type I EcoKI-like, Type IV AspBHI-like, Type IV mcrB-like	NA	Clinical blood, FL, USA	10/5/08
PNUSAL002147	SAMN04885456	-	4b	651	651	Type I EcoKI-like, Type IV AspBHI-like	NA	Human blood, NC, USA	3/23/16
SKB374	SAMN17815087	PDS000080351.1	4b	801	651	Type I EcoKI-like, Type IV AspBHI-like	NA	Bear isolate, NC, USA	9/4/15
SKB770	SAMN17814423	PDS000080351.1	4b	801	651	Type I EcoKI-like, Type IV AspBHI-like	NA	Bear isolate, NC, USA	5/23/17
SKB775	SAMN17814424	-	4b	801	651	Type I EcoKI-like, Type IV AspBHI-like	NA	Bear isolate, NC, USA	5/23/17
RM16875	SAMN14151404	PDS000095173.1	4b	663	663	Type I EcoKI-like, Type IV AspBHI-like, Type IV mcrB-like	NA	Salinas Water Shed, CA, USA	2/22/12
RM19465	SAMN14153732	PDS000024323.5	4b	663	663	Type I EcoKI-like, Type IV AspBHI-like, Type IV mcrB-like	NA	Salinas Water Shed, CA, USA	10/10/12
RM19665	SAMN21154416	PDS000095184.1	4b	663	663	Type I EcoKI-like, Type IV AspBHI-like, Type IV mcrB-like	NA	Salinas Water Shed, CA, USA	3/6/13
RM19803	SAMN14156775	PDS000056361.5	4b	663	663	Type I EcoKI-like, Type IV AspBHI-like, Type IV mcrB-like	NA	Salinas Water Shed, CA, USA	11/20/13
RM20152	SAMN14165814	-	4b	663	663	Type I EcoKI-like, Type IV AspBHI-like, Type IV mcrB-like	NA	Salinas Water Shed, CA, USA	4/8/15
RM20199	SAMN14159656	PDS000056361.5	4b	663	663	Type I EcoKI-like, Type IV AspBHI-like, Type IV mcrB-like	NA	Salinas Water Shed, CA, USA	6/3/15
RM20361	SAMN14163007	PDS000024323.5	4b	663	663	Type I EcoKI-like, Type IV AspBHI-like, Type IV mcrB-like	NA	Salinas Water Shed, CA, USA	1/27/16
JJ22	SAMN31927228	PDS000125909.1	4b	1046	1046	Type IV mcrB-like	NA	Marsh Creek	5/17/21
JJ31	SAMN31927229	PDS000125909.1	4b	1046	1046	Type IV mcrB-like	NA	Marsh Creek	5/17/21
OLM115	SAMN31902337	PDS000126055.1	4b	1258	1258	Type II RM System LmoJ2	NA	Clinical, infant, Nova Scotia, CA	1955
OLM116	SAMN31902338	PDS000126055.1	4b	1258	1258	Type II RM System LmoJ2	NA	Clinical, infant, Nova Scotia, CA	1956
OLM80	SAMN31902398	PDS000126055.1	4b	1258	1258	Type II RM System LmoJ2	NA	Clinical, Ontario, CA	1954
PNUSAL003155	SAMN07407927	PDS000025569.1	4b	1934	1934	Type II RM System Sau3AI-like	NA	Human blood, USA	2017
OLM82	SAMN31902400	PDS000000211.15	Lineage III	201	69	None	Type II RM System NgoPII-like	Jena, Germany	1953
OLM22	SAMN31902361	-	Lineage III	202	69	None	Type II RM System NgoPII-like	Sheep, New Zealand	1937
OLM21	SAMN31902411	PDS000000211.15	Lineage III	2949	69	None	Type II RM System NgoPII-like	Sheep, USA	1937
OLM84	SAMN31902401	-	Lineage III	144	131	DNA Helicase	Type II RM System NgoPII-like	Clinical, MD, USA	1949
OLM5	SAMN31902413	PDS000000212.18	Lineage III	623	131	DNA Helicase	Type II RM System NgoPII-like	Fowl, USA	1933
OLM6	SAMN31902414	PDS000000212.18	Lineage III	623	131	DNA Helicase	Type II RM System NgoPII-like	Fowl, USA	1933
OLM39	SAMN31902371	-	Lineage III	2968	157	Type II RM System Sau3AI-like	NA	Pig, Iowa, USA	1939
SKB142	SAMN17814322	-	Lineage III	1366	434	None	NA	Bear isolate, NC, USA	10/25/14
PNUSAL001046	SAMN03093503	-	Lineage III	1765	880	Type I EcoKI-like, Type IV mcrB-like	NA	Human pleural fluid, NC, USA	9/8/14
PNUSAL000013	SAMN03761716	PDS000071529.1	Lineage III	2583	1180	Type IV mcrB-like	NA	Human blood, USA	1/14/13
OLM37	SAMN31902369	-	Lineage III	1263	1263	None	Type II RM System NgoPII-like	Sheep, Iowa, USA	1937
(HI) 267	SAMN31821600	-	Lineage III	1264	1264	Type II RM System LmoJ2	Type II RM System Sau3AI-like	Clinical	1/1/99
A2	SAMN31927805	PDS000127493.1	Lineage III	1264	1264	Type II RM System LmoJ2	Type II RM System Sau3AI-like	Environment	1/1/99
B2	SAMN31927806	PDS000127493.1	Lineage III	1264	1264	Type II RM System LmoJ2	Type II RM System Sau3AI-like	Environment	1/1/99
PNUSAL001250	SAMN03275493	-	Lineage III	1965	1283	None	Type II RM System Sau3AI-like	Human blood, NC, USA	12/2/14
PNUSAL002489	SAMN05789343	-	Lineage III	1965	1283	None	Type II RM System Sau3AI-like	Human blood, NC, USA	8/21/16
SKWL26	SAMN17814434	-	Lineage III	1965	1283	None	Type II RM System Sau3AI-like	Macon Pond	6/1/15
SKWL27	SAMN17815126	-	Lineage III	1965	1283	None	Type II RM System Sau3AI-like	Macon Pond	6/1/15
SKB75	SAMN17814432	-	Lineage III	1358	1358	Type IV mcrB-like	NA	Bear isolate, NC, USA	6/25/14
SKB118	SAMN17814346	PDS000080344.1	Lineage III	1363	1363	MFS-Type Transporter	NA	Bear isolate, NC, USA	8/12/14
SKB119	SAMN17814157	PDS000080344.1	Lineage III	1363	1363	MFS-Type Transporter	NA	Bear isolate, NC, USA	8/12/14
SKB259	SAMN17814273	-	Lineage III	1373	1373	None	NA	Bear isolate, NC, USA	6/2/15
SKB381	SAMN17814248	-	Lineage III	1382	1382	Type I EcoKI-like, Type IV AspBHI-like, Type IV mcrB-like	NA	Bear isolate, NC, USA	10/9/15
SKB782	SAMN17814430	-	Lineage III	1486	1486	DNA Helicase	Type II RM System Sau3AI-like	Bear isolate, NC, USA	6/7/17
PNUSAL000889	SAMN03013643	PDS000038784.2	Lineage III	1510	1510	Type IV mcrB-like	NA	Clinical	2014
PNUSAL001176	SAMN03253376	-	Lineage III	1786	1786	Type II RM System Sau3AI-like	NA	Human blood, NC, USA	10/20/14
PNUSAL001574	SAMN03922748	-	Lineage III	1817	1817	DNA Helicase	Type II RM System Sau3AI-like	Human fluid, MS, USA	7/1/15
PNUSAL003640	SAMN08161532	-	Lineage III	1970	1970	Type IV mcrB-like	NA	Human blood	11/24/17
PNUSAL002252	SAMN05360032	-	Lineage III	2010	2010	Type IV mcrB-like	NA	Human blood, IL, USA	6/13/16
SKB67	SAMN17814467	-	Lineage III	2158	2158	None	NA	Bear isolate, NC, USA	6/24/14
OLM8	SAMN31902415	PDS000126060.1	Lineage III	2948	2824	Type IV mcrB-like	NA	Sheep, USA	1933
OLM62	SAMN31902384	-	Lineage III	2971	2971	Type II RM System LmoJ2	NA	Cow, Ontario, CA	1953
F6212	SAMN03761674	PDS000004800.49	Lineage IV	562	562	Type IV AspBHI-like	Type II RM System Sau3AI-like	Human	5/12/88
OLM59	SAMN31902382	-	Lineage IV	2970	2970	None	Type II RM System Sau3AI-like	Clinical, Ontario, CA	1953
